# Supplementary material for: Diisopropyl­ammonium methane­sulfonate
Source: Acta Crystallogr Sect E Struct Rep Online. 2011 Jul 30;67(Pt 8):o2169. doi: 10.1107/S1600536811029382 (PMC3213604; doi:10.1107/S1600536811029382)
Supplement: Supplementary file 1 [file e-67-o2169-sup1.cif]

##############################################################################
###                                                                        ###
###           Electronic papers (Acta Crystallographica Section C)         ###
###                                                                        ###
##############################################################################
#                                                                            #
# This paper is published electronically. It meets the data-validation       #
# criteria for publication in Acta Crystallographica Section C.              #
# The submission has been checked by a Section C Co-editor though the text   #
# in _publ_section_comments is the responsibility of the authors.            #
#                                                                            #
# Electronic papers are listed in the printed contents pages of an issue of  #
# Acta Crystallographica Section C within two months of acceptance and are   #
# available by email and via the online contents pages for that issue.       #
#                                                                            #
# Software is freely available for graphical display of the structure(s) in  #
# this CIF.  For information consult the CIF home page http://www.iucr.org/  #
# cif/home.html                                                              #
#                                                                            #
#            Copyright International Union of Crystallography                #
#                                                                            #
##############################################################################
data_I
_audit_creation_method     SHELXL-97
_chemical_name_systematic
;
Diisopropylammonium methanesulfonate
;
_chemical_name_common     ?
_chemical_formula_moiety     'C6 H16 N +, C H3 O3 S -'
_chemical_formula_sum     'C7 H19 N O3 S'
_chemical_formula_iupac     'C6 H16 N +, C H3 S O3 -'
_chemical_formula_weight     197.29
_chemical_melting_point     ?
_symmetry_cell_setting     monoclinic
_symmetry_space_group_name_H-M     'P 21/n'
_symmetry_space_group_name_Hall     '-P 2yn'
loop_
    _symmetry_equiv_pos_as_xyz
    'x, y, z'
    '-x+1/2, y+1/2, -z+1/2'
    '-x, -y, -z'
    'x-1/2, -y-1/2, z-1/2'
_cell_length_a     8.88154(13)
_cell_length_b     8.53537(13)
_cell_length_c     14.5784(2)
_cell_angle_alpha     90.00
_cell_angle_beta     101.8161(15)
_cell_angle_gamma     90.00
_cell_volume     1081.73(3)
_cell_formula_units_Z     4
_cell_measurement_reflns_used     18202
_cell_measurement_theta_min     3.4394
_cell_measurement_theta_max     31.9758
_cell_measurement_temperature     150.0(10)
_exptl_crystal_description     'needle'
_exptl_crystal_colour     colourless
_exptl_crystal_size_max     0.65
_exptl_crystal_size_mid     0.25
_exptl_crystal_size_min     0.10
_exptl_crystal_density_diffrn     1.211
_exptl_crystal_density_meas     ?
_exptl_crystal_density_method     'not measured'
_exptl_crystal_F_000     432
_exptl_absorpt_coefficient_mu     0.274
_exptl_absorpt_correction_type     multi-scan
_exptl_absorpt_process_details
;
(CrysAlis PRO; Oxford Diffraction, 2009)
;
_exptl_absorpt_correction_T_min     0.95052
_exptl_absorpt_correction_T_max     1.00000
_exptl_special_details
;
CrysAlisPro, Oxford Diffraction Ltd.,
Version 1.171.33.52,
Empirical absorption correction using spherical harmonics,
implemented in SCALE3 ABSPACK.
;
_diffrn_ambient_temperature     150.0(10)
_diffrn_radiation_type     MoK\a
_diffrn_radiation_wavelength     0.71073
_diffrn_radiation_source     'fine-focus sealed tube'
_diffrn_radiation_monochromator     graphite
_diffrn_measurement_device_type     'Oxford Diffraction Xcalibur Eos'
_diffrn_measurement_method     \w
_diffrn_detector_area_resol_mean     16.27
_diffrn_reflns_number     25064
_diffrn_reflns_av_R_equivalents     0.0240
_diffrn_reflns_av_sigmaI/netI     0.0121
_diffrn_reflns_theta_min     4.08
_diffrn_reflns_theta_max     30.00
_diffrn_reflns_theta_full     30.00
_diffrn_measured_fraction_theta_max     0.997
_diffrn_measured_fraction_theta_full     0.997
_diffrn_reflns_limit_h_min     -12
_diffrn_reflns_limit_h_max     12
_diffrn_reflns_limit_k_min     -12
_diffrn_reflns_limit_k_max     12
_diffrn_reflns_limit_l_min     -20
_diffrn_reflns_limit_l_max     20
_diffrn_standards_number     ?
_diffrn_standards_interval_count     ?
_diffrn_standards_interval_time     ?
_diffrn_standards_decay_%     ?
_refine_special_details
;
Refinement of <i>F</i>^2^ against ALL reflections. The weighted <i>R</i>-factor
<i>wR</i> and goodness of fit <i>S</i> are based on <i>F</i>^2^, conventional
<i>R</i>-factors <i>R</i> are based on <i>F</i>, with <i>F</i> set to zero for
negative <i>F</i>^2^. The threshold expression of <i>F</i>^2^ >
\s(<i>F</i>^2^) is used only for calculating <i>R</i>-factors(gt) <i>etc</i>.
and is not relevant to the choice of reflections for refinement.
<i>R</i>-factors based on <i>F</i>^2^ are statistically about twice as large
as those based on <i>F</i>, and <i>R</i>- factors based on ALL data will be
even larger.
;
_reflns_number_total     3149
_reflns_number_gt     2782
_reflns_threshold_expression     I>2\s(I)
_refine_ls_structure_factor_coef     Fsqd
_refine_ls_matrix_type     full
_refine_ls_R_factor_all     0.0310
_refine_ls_R_factor_gt     0.0269
_refine_ls_wR_factor_gt     0.0587
_refine_ls_wR_factor_ref     0.0596
_refine_ls_goodness_of_fit_ref     1.030
_refine_ls_restrained_S_all     1.030
_refine_ls_number_reflns     3149
_refine_ls_number_parameters     146
_refine_ls_number_restraints     0
_refine_ls_hydrogen_treatment     mixed
_refine_ls_weighting_scheme     calc
_refine_ls_weighting_details
             'calc w=1/[\s^2^(Fo^2^)+(0.01P)^2^+0.55P] where P=(Fo^2^+2Fc^2^)/3'
_atom_sites_solution_hydrogens     difmap
_atom_sites_solution_primary     direct
_atom_sites_solution_secondary     difmap
_refine_ls_shift/su_max     0.000
_refine_ls_shift/su_mean     0.000
_refine_diff_density_max     0.340
_refine_diff_density_min     -0.322
_refine_ls_extinction_method     'SHELXL97 (Sheldrick, 2008)'
_refine_ls_extinction_coef     0.0276(9)
_refine_ls_extinction_expression
                                  'Fc^*^=kFc[1+0.001xFc^2^\l^3^/sin(2\q)]^-1/4^'
loop_
    _atom_type_symbol
    _atom_type_description
    _atom_type_scat_dispersion_real
    _atom_type_scat_dispersion_imag
    _atom_type_scat_source
    'C' 'C' 0.0033 0.0016
                         'International Tables Vol C Tables 4.2.6.8 and 6.1.1.4'
    'H' 'H' 0.0000 0.0000
                         'International Tables Vol C Tables 4.2.6.8 and 6.1.1.4'
    'N' 'N' 0.0061 0.0033
                         'International Tables Vol C Tables 4.2.6.8 and 6.1.1.4'
    'O' 'O' 0.0106 0.0060
                         'International Tables Vol C Tables 4.2.6.8 and 6.1.1.4'
    'S' 'S' 0.1246 0.1234
                         'International Tables Vol C Tables 4.2.6.8 and 6.1.1.4'
_computing_data_collection     'CrysAlis PRO (Oxford Diffraction, 2009)'
_computing_cell_refinement     'CrysAlis PRO (Oxford Diffraction, 2009)'
_computing_data_reduction     'CrysAlis PRO (Oxford Diffraction, 2009)'
_computing_structure_solution     'SHELXS97 (Sheldrick, 2008)'
_computing_structure_refinement     'SHELXL97 (Sheldrick, 2008)'
_computing_molecular_graphics     'DIAMOND (Brandenburg, 2010)'
_computing_publication_material     'publCIF (Westrip, 2010)'
loop_
    _atom_site_type_symbol
    _atom_site_label
    _atom_site_fract_x
    _atom_site_fract_y
    _atom_site_fract_z
    _atom_site_U_iso_or_equiv
    _atom_site_adp_type
    _atom_site_calc_flag
    _atom_site_refinement_flags
    _atom_site_occupancy
    _atom_site_symmetry_multiplicity
    _atom_site_disorder_assembly
    _atom_site_disorder_group
    S S1 0.38147(3) 0.02594(3) 0.180331(16) 0.01976(7) Uani d . 1 1 . .
    O O1 0.47025(9) 0.13813(10) 0.13749(6) 0.0355(2) Uani d . 1 1 . .
    O O2 0.47472(10) -0.09928(12) 0.22849(6) 0.0408(2) Uani d . 1 1 . .
    O O3 0.24712(9) -0.03058(10) 0.11340(5) 0.02989(17) Uani d . 1 1 . .
    C C1 0.30699(15) 0.12931(19) 0.26524(9) 0.0442(3) Uani d . 1 1 . .
    H H1A 0.2477 0.0595 0.2955 0.065(5) Uiso calc R 1 1 . .
    H H1B 0.2424 0.2128 0.2357 0.062(5) Uiso calc R 1 1 . .
    H H1C 0.3901 0.1721 0.3109 0.066(5) Uiso calc R 1 1 . .
    N N1 0.74609(9) 0.09843(10) 0.07323(6) 0.01840(16) Uani d . 1 1 . .
    H H11 0.6562(15) 0.0976(15) 0.0906(9) 0.028(3) Uiso d . 1 1 . .
    H H12 0.7329(14) 0.0729(15) 0.0128(9) 0.028(3) Uiso d . 1 1 . .
    C C2 0.84677(11) -0.02552(12) 0.12848(7) 0.02104(18) Uani d . 1 1 . .
    H H2 0.9413(14) -0.0236(14) 0.1056(8) 0.022(3) Uiso d . 1 1 . .
    C C3 0.76690(13) -0.18212(12) 0.10422(8) 0.0283(2) Uani d . 1 1 . .
    H H3A 0.6709 -0.1827 0.1248 0.036(4) Uiso calc R 1 1 . .
    H H3B 0.8313 -0.2649 0.1349 0.039(4) Uiso calc R 1 1 . .
    H H3C 0.7480 -0.1977 0.0376 0.037(4) Uiso calc R 1 1 . .
    C C4 0.87442(13) 0.00990(14) 0.23269(7) 0.0286(2) Uani d . 1 1 . .
    H H4A 0.9296 0.1069 0.2452 0.036(4) Uiso calc R 1 1 . .
    H H4B 0.9337 -0.0731 0.2670 0.037(4) Uiso calc R 1 1 . .
    H H4C 0.7775 0.0183 0.2517 0.037(4) Uiso calc R 1 1 . .
    C C5 0.80229(12) 0.26542(12) 0.08130(7) 0.02175(19) Uani d . 1 1 . .
    H H5 0.8146(13) 0.2921(14) 0.1445(8) 0.022(3) Uiso d . 1 1 . .
    C C6 0.67707(14) 0.36632(13) 0.02325(8) 0.0322(2) Uani d . 1 1 . .
    H H6A 0.6606 0.3347 -0.0412 0.041(4) Uiso calc R 1 1 . .
    H H6B 0.7081 0.4742 0.0286 0.049(4) Uiso calc R 1 1 . .
    H H6C 0.5834 0.3538 0.0457 0.041(4) Uiso calc R 1 1 . .
    C C7 0.95364(13) 0.27936(14) 0.04905(8) 0.0296(2) Uani d . 1 1 . .
    H H7A 1.0290 0.2129 0.0868 0.041(4) Uiso calc R 1 1 . .
    H H7B 0.9884 0.3861 0.0553 0.042(4) Uiso calc R 1 1 . .
    H H7C 0.9393 0.2479 -0.0154 0.036(4) Uiso calc R 1 1 . .
loop_
    _atom_site_aniso_label
    _atom_site_aniso_U_11
    _atom_site_aniso_U_22
    _atom_site_aniso_U_33
    _atom_site_aniso_U_12
    _atom_site_aniso_U_13
    _atom_site_aniso_U_23
    S1 0.01698(10) 0.02503(12) 0.01773(10) 0.00188(9) 0.00463(8) -0.00071(9)
    O1 0.0289(4) 0.0331(4) 0.0485(5) -0.0013(3) 0.0171(4) 0.0074(4)
    O2 0.0310(4) 0.0471(5) 0.0445(5) 0.0131(4) 0.0083(4) 0.0205(4)
    O3 0.0267(4) 0.0403(4) 0.0216(3) -0.0034(3) 0.0022(3) -0.0084(3)
    C1 0.0305(6) 0.0663(9) 0.0370(6) -0.0021(6) 0.0101(5) -0.0286(7)
    N1 0.0188(4) 0.0194(4) 0.0171(4) -0.0008(3) 0.0040(3) -0.0005(3)
    C2 0.0193(4) 0.0209(4) 0.0238(4) 0.0026(4) 0.0064(3) 0.0024(4)
    C3 0.0306(5) 0.0205(5) 0.0350(6) -0.0003(4) 0.0096(4) 0.0007(4)
    C4 0.0295(5) 0.0322(6) 0.0223(5) 0.0020(4) 0.0009(4) 0.0043(4)
    C5 0.0269(5) 0.0187(4) 0.0196(4) -0.0025(4) 0.0045(4) -0.0015(3)
    C6 0.0368(6) 0.0235(5) 0.0360(6) 0.0049(4) 0.0067(5) 0.0058(4)
    C7 0.0278(5) 0.0295(6) 0.0317(5) -0.0080(4) 0.0066(4) 0.0030(4)
_geom_special_details
;
All e.s.d.'s (except the e.s.d. in the dihedral angle between two l.s. planes)
are estimated using the full covariance matrix. The cell e.s.d.'s are taken
into account individually in the estimation of e.s.d.'s in distances, angles
and torsion angles; correlations between e.s.d.'s in cell parameters are only
used when they are defined by crystal symmetry. An approximate (isotropic)
treatment of cell e.s.d.'s is used for estimating e.s.d.'s involving l.s.
planes.
;
loop_
    _geom_bond_atom_site_label_1
    _geom_bond_atom_site_label_2
    _geom_bond_site_symmetry_2
    _geom_bond_distance
    _geom_bond_publ_flag
    S1 O2 . 1.4433(9) y
    S1 O1 . 1.4596(8) y
    S1 O3 . 1.4600(8) y
    S1 C1 . 1.7560(12) y
    C1 H1A . 0.9600 ?
    C1 H1B . 0.9600 ?
    C1 H1C . 0.9600 ?
    N1 C5 . 1.5068(13) ?
    N1 C2 . 1.5076(12) ?
    N1 H11 . 0.885(13) ?
    N1 H12 . 0.891(13) ?
    C2 C4 . 1.5189(14) ?
    C2 C3 . 1.5206(14) ?
    C2 H2 . 0.964(12) ?
    C3 H3A . 0.9600 ?
    C3 H3B . 0.9600 ?
    C3 H3C . 0.9600 ?
    C4 H4A . 0.9600 ?
    C4 H4B . 0.9600 ?
    C4 H4C . 0.9600 ?
    C5 C6 . 1.5196(15) ?
    C5 C7 . 1.5169(14) ?
    C5 H5 . 0.934(12) ?
    C6 H6A . 0.9600 ?
    C6 H6B . 0.9600 ?
    C6 H6C . 0.9600 ?
    C7 H7A . 0.9600 ?
    C7 H7B . 0.9600 ?
    C7 H7C . 0.9600 ?
loop_
    _geom_angle_atom_site_label_1
    _geom_angle_atom_site_label_2
    _geom_angle_atom_site_label_3
    _geom_angle_site_symmetry_1
    _geom_angle_site_symmetry_3
    _geom_angle
    _geom_angle_publ_flag
    O2 S1 O1 . . 112.80(5) y
    O2 S1 O3 . . 112.92(6) y
    O1 S1 O3 . . 111.71(5) y
    O2 S1 C1 . . 106.90(7) ?
    O1 S1 C1 . . 106.65(7) ?
    O3 S1 C1 . . 105.24(5) ?
    C5 N1 C2 . . 118.12(8) ?
    C5 N1 H11 . . 106.8(9) ?
    C2 N1 H11 . . 108.2(8) ?
    C5 N1 H12 . . 106.4(8) ?
    C2 N1 H12 . . 107.5(8) ?
    H11 N1 H12 . . 109.6(11) ?
    N1 C2 C4 . . 110.58(8) ?
    N1 C2 C3 . . 107.17(8) ?
    C4 C2 C3 . . 112.32(9) ?
    N1 C2 H2 . . 105.4(7) ?
    C4 C2 H2 . . 111.6(7) ?
    C3 C2 H2 . . 109.4(7) ?
    N1 C5 C6 . . 107.44(8) ?
    N1 C5 C7 . . 110.51(8) ?
    C6 C5 C7 . . 112.14(9) ?
    N1 C5 H5 . . 106.1(8) ?
    C6 C5 H5 . . 109.6(7) ?
    C7 C5 H5 . . 110.8(7) ?
loop_
    _geom_torsion_atom_site_label_1
    _geom_torsion_atom_site_label_2
    _geom_torsion_atom_site_label_3
    _geom_torsion_atom_site_label_4
    _geom_torsion_site_symmetry_1
    _geom_torsion_site_symmetry_2
    _geom_torsion_site_symmetry_3
    _geom_torsion_site_symmetry_4
    _geom_torsion
    _geom_torsion_publ_flag
    C5 N1 C2 C4 . . . . 59.81(11) ?
    C5 N1 C2 C3 . . . . -177.47(8) ?
    C2 N1 C5 C6 . . . . -177.19(8) ?
    C2 N1 C5 C7 . . . . 60.18(11) ?
loop_
    _geom_hbond_atom_site_label_D
    _geom_hbond_atom_site_label_H
    _geom_hbond_atom_site_label_A
    _geom_hbond_site_symmetry_A
    _geom_hbond_distance_DH
    _geom_hbond_distance_HA
    _geom_hbond_distance_DA
    _geom_hbond_angle_DHA
    N1 H11 O1 . 0.885(13) 1.944(13) 2.8168(11) 168.5(12)
    N1 H12 O3 3_655 0.891(13) 1.919(13) 2.7944(11) 166.9(12)
data_global
_journal_date_recd_electronic     2011-07-15
_journal_date_accepted     2011-07-20
_journal_name_full     'Acta Crystallographica, Section E'
_journal_year     2011
_journal_volume     67
_journal_issue      8
_journal_page_first     eo2169
_journal_page_last     eo2169
_journal_paper_category     QO
_journal_coeditor_code     QM2018
_publ_contact_author_name     'Guido J. Reiss'
_publ_contact_author_address
;    Institut f\"ur Anorganische Chemie und Strukturchemie II
     Heinrich Heine Universit\"at D\"usseldorf
     Universit\"atsstrasse 1
     D-40225 D\"usseldorf
     Germany
;
_publ_contact_author_email     'reissg@uni-duesseldorf.de'
_publ_contact_author_fax     '049 211 81 13164'
_publ_contact_author_phone     '049 211 81 13144'
_publ_section_title
;
Diisopropylammonium methanesulfonate
;
loop_
    _publ_author_name
    _publ_author_address
    'Guido J. Reiss'
;    Institut f\"ur Anorganische Chemie und Strukturchemie
     Lehrstuhl II: Material- und Strukturforschung
     Heinrich-Heine-Universit\"at D\"usseldorf
     Universit\"atsstrasse 1
     D-40225 D\"usseldorf
     Germany
;
    'Michaela K. Meyer'
;    Institut f\"ur Anorganische Chemie und Strukturchemie
     Lehrstuhl II: Material- und Strukturforschung
     Heinrich-Heine-Universit\"at D\"usseldorf
     Universit\"atsstrasse 1
     D-40225 D\"usseldorf
     Germany
;
_publ_section_abstract
;
The crystal structure of the title compound, C~6~H~16~N^+^.CH~3~SO~3~^-^, has
been determined at 150 K. Two diisopropylammonium cations (dipH) and two
anions form hydrogen-bonded cyclic dimers lying around centers of symmetry.
Only two of the three O atoms of the methanesulfonate anion are involved in
hydrogen bonding, resulting in slightly longer S---O bond lengths. The title
structure represents an example of a sulfonate anion that is part of a
hydrogen-bonding <i>R</i>~4~^4^(12) graph-set motif, which is well known for
related dipH acetates. Additionally, the Raman and the IR spectroscopic data
for the title compound are presented.
;
_publ_section_comment
;
More than one hundred structures are listed to date in the Cambridge
Crystallographic Database, which include a diisopropylammonium cation
(dipH). In most cases the dipH cation is the counter cation of
bigger anionic species <i>e.g.</i> anionic complexes and clusters. A limited
number of structures are reported that are solely constructed by small
classical anions and the dipH cation. In these cases the structure type
is strongly dependent on the geometry and the ability of these anions to form
hydrogen bonds. The structures reported so far range from a quasi-molecular
(dipH)~2~[SiF~6~] (Reiss, 1998), over cyclic dimers for some acetates
(<i>e.g.</i>: Sada <i>et al.</i>, 2004) and <i>e.g.</i> a substituted
phosphate (Summers <i>et al.</i>, 1998), to one-dimensional polymers
for the
halogenides and some pseudo-halogenides (literature cited in Reiss & Meyer,
2010). Even a two-dimensional hydrogen bonded network for the
(dipH)~2~SO~4~ (Reiss & Engel, 2004) and three-dimensional networks for
dipH[IrCl~6~] (Reiss, 2002) and (dipH)~2~[CdCl~4~] (Reiss,
2010<i>a</i>) have been reported. The asymmetric unit of the title
compound,
which crystallizes in the centrosymmetric space group <i>P</i>2~1~/<i>n</i>,
consists of one formular unit. The structure is composed of centrosymmetric,
hydrogen bonded, cyclic dimers which are composed of two dipH cations
and two methanesulfonate anions arranged as rings (Fig. 1). The graph set
(Etter <i>et al.</i>, 1990) for these hydrogen bonded dimers is
<i>R</i>~4~^4^(12). All N--C, C--C, S--O, and S--C bond lengths are generally
within the expected range. The two S--O bond lengths of the oxygen atoms
involved in hydrogen bonding (O1 and O3) are longer than the third one which
is in accord to our anticipation (Table 1). The N--H...O hydrogen bonds with
donor-acceptor distances close to 2.79--2.82 \%A (Table 2) are in the range of
medium strong hydrogen bonds. The <i>R</i>~4~^4^(12) hydrogen bonding motif is
well known for dipH acetates (Reiss & Meyer, 2010, Sada <i>et al.</i>
2004). Combinations of the dipH cation with structurally similar anions
like [NO~3~]^--^ (Reiss, 2010<i>b</i>), [ClO~4~]^-^ (Bajorat & Reiss,
2007)
and various substituted carboxylate anions can be described as the generalized
synthon: {dipH}^+^{O~2~<i>XR~y~</i>}^-^ (<i>X</i> = C, Cl, N; <i>y</i>
= 1,2, <i>R</i> = O, C). The title structure is a further example with this
supramolecular synthon and the typical cyclic dimer.
;
_publ_section_acknowledgements
;
We thank E. Hammes for technical support.
;
_publ_section_references
;
Bajorat, S. & Reiss, G. J. (2007). <i>Acta Cryst.</i> E<b>63</b>, o3144.
Brandenburg, K. (2010). <i>DIAMOND</i>. Crystal Impact GbR, Bonn,
Germany.
Etter, M. C., MacDonald, J. C. & Bernstein, J. (1990). <i>Acta
Cryst.</i> B<b>46</b>, 256--262.
Genceli Guner, F. E., Martin Lutz, M., Sakurai, T., Spek, A. L. &
Hondoh, T. (2010). <i>Cryst. Growth Des.</i> <b>10</b>, 4327--4333.
Oxford Diffraction  (2009). <i>CrysAlis PRO.</i>. Oxford Diffraction
Ltd, Yarnton, England.
Reiss, G. J. (1998). <i>Acta Cryst.</i> C<b>54</b>, 1489--1491.
Reiss, G. J. (2002). <i>Acta Cryst.</i> E<b>58</b>, m47--m50.
Reiss, G. J. (2010<i>a</i>). Private communication (deposition number:
CCDC 771423). CCDC, Cambridge, England.
Reiss, G. J. (2010<i>b</i>). Private communication (deposition number:
CCDC 790195). CCDC, Cambridge, England.
Reiss, G. J. & Engel, J. S. (2004). <i>Acta Cryst.</i> E<b>60</b>,
o985--o987.
Reiss, G. J. & Meyer, M. K. (2010). <i>Z. Naturforsch. Teil B</i>,
<b>65</b>, 479--484.
Sada, K., Watanabe, T., Miyamoto, J., Fukuda, T., Tohnai, N., Miyata,
M., Kitayama, T., Maehara, K. & Ute, K. (2004). <i>Chem. Lett.</i> <b>33</b>,
160--162.
Sheldrick, G. M. (2008). <i>Acta Cryst.</i> A<b>64</b>, 112--122.
Summers, J. S., Roe, D., Boyle, P. D., Colvin, M. & Ramsay Shaw, B.
(1998). <i>Inorg. Chem.</i> <b>37</b>, 4158--4159.
Thomson, W. K. (1972). <i>Spectrochim. Acta Part A</i>, <b>28</b>,
1479--1484.
Westrip, S. P. (2010). <i>J. Appl. Cryst.</i> <b>43</b>, 920--925.
;
_publ_section_related_literature
;
For simple dipH salts, see: Bajorat & Reiss (2007); Reiss (1998,
2002); Reiss
(2010<i>a</i>,<i>b</i>); Reiss & Engel (2004); Reiss &
Meyer (2010); Sada
<i>et al.</i> (2004), Summers <i>et al.</i> (1998). For
spectroscopic data for
sulfonate salts, see: Thomson (1972); Genceli Guner <i>et al.</i> (2010).
For graph-set
analysis, see: Etter <i>et al.</i> (1990).
;
_publ_section_exptl_prep
;
Diisopropylammonium methanesulfonate, ((CH~3~)~2~CH)~2~NH~2~[CH~3~SO~3~] was
prepared by the reaction of 0.72 g (7.12 mmol) diisopropylamine and 1.48 g
(15.40 mmol) methanesulfonic acid at room temperature. From colourless
solution small block-shaped crystals were obtained within a few days. A Raman
spectrum was measured using a Bruker MULTIRAM spectrometer; Nd:YAG-Laser at
1064 nm; RT-InGaAS-detector; 4000--70 cm^-1^: 3022(sh), 2986(\n(C--H), s),
2944(\n(C--H), <i>vs</i>), 2784(\n(N--H), w), 1462 (\d(C--H, m),
1429(\d(C--H, m), 1350(w), 1315(w), 1227(w), 1183(w), 1158(w), 1099 (w), 1044
(\n(S--O),<i>vs</i>), 958 (w), 914(w), 808(<i>s</i>), 778(\n(C--S), s),
558(\d(S--O), s), 528(<i>m</i>), 470(<i>m</i>), 392(w), 348(\r(S--O), br),
83(<i>m</i>). IR data collected on a Digilab FT3400 spectrometer using a
MIRacle ATR unit (Pike Technologies); 4000--560 cm^-1^: 3019(\n(C--H), s),
2988 (sh), 2941(<i>m</i>), 2870(\n(C--H), s), 2781(\n(N--H), m),
2514(<i>m</i>), 1625(w), 1601(w), 1483(\d(C--H, m), 1416(w), 1397(<i>m</i>),
1331(w), 1314(w), 1206(<i>vs</i>), 1177(sh), 1153(\n~s~(S--O),
<i>vs</i>), 1100(<i>m</i>), 1040(\n~a~(S--O), <i>vs</i>), 977(w),
954(w), 837(w), 805(w), 776(\n(C--S), s), 551(\d(S--O)s). Band assignments for
Raman and IR spectroscopic data were made by comparing results of earlier work
done on sodium- and caesium methanesulfonate (Thomson, 1972), magnesium
sulfonate (Genceli Guner <i>et al.</i>, 2010) and dipHCl (Reiss & Meyer
2010).
;
_publ_section_exptl_refinement
;
A single-crystal suitable for structure determination was harvested from the
mother liquor and directly transferred into the cooling stream of an
Oxford-Xcalibur diffractometer equipped with an EOS-CCD detector. Data
collection was performed at 150 K. All hydrogen atoms were located <i>via</i>
difference Fourier synthesis. Positional parameters of hydrogen atoms of the
NH~2~ and the CH group were refined freely. All hydrogen atoms belonging to
methyl groups were refined using a riding model with restrained angles and
C--H distances but allowed to rotate about the C--C bond. Anisotrope
displacement parameters of all non hydrogen atoms and individual isotropic
displacement parameters for all hydrogen atoms were refined freely.
;
