# Supplementary material for: Diisopropyl­ammonium methane­sulfonate
Source: Acta Crystallogr Sect E Struct Rep Online. 2011 Jul 30;67(Pt 8):o2169. doi: 10.1107/S1600536811029382 (PMC3213604; doi:10.1107/S1600536811029382)
Supplement: Supplementary file 2 [file e-67-o2169-Isup2.hkl]

# 
# h,k,l, Fc-squared, Fo-squared, sigma(Fo-squared) and status flag 
# 
data_I
_shelx_title 'EXP_150' 
_shelx_refln_list_code          4 
_shelx_F_calc_maximum      131.99 
_exptl_crystal_F_000       432.00 
_reflns_d_resolution_high  0.7108 
 
loop_ 
 _symmetry_equiv_pos_as_xyz 
 'x, y, z' 
 '-x+1/2, y+1/2, -z+1/2' 
 '-x, -y, -z' 
 'x-1/2, -y-1/2, z-1/2' 
 
_cell_length_a     8.8815 
_cell_length_b     8.5354 
_cell_length_c    14.5784 
_cell_angle_alpha  90.000 
_cell_angle_beta  101.816 
_cell_angle_gamma  90.000 
 
_shelx_F_squared_multiplier     1.000 
 
loop_ 
 _refln_index_h 
 _refln_index_k 
 _refln_index_l 
 _refln_F_squared_calc 
 _refln_F_squared_meas 
 _refln_F_squared_sigma 
 _refln_observed_status 
   2   0   0     2945.54     2655.18      7.23 o 
   4   0   0      562.65      642.90      3.80 o 
   6   0   0       35.47       39.54      0.89 o 
   8   0   0      822.33      790.62      6.81 o 
  10   0   0       28.96       26.26      1.96 o 
  12   0   0      101.98      117.85      3.69 o 
   2   1   0      524.03      531.96      1.79 o 
   3   1   0      669.91      772.64      3.84 o 
   4   1   0      104.34      100.61      1.05 o 
   5   1   0       53.25       53.99      0.58 o 
   6   1   0       73.31       64.36      0.73 o 
   7   1   0       63.54       59.15      0.92 o 
   8   1   0        0.93        0.23      0.90 o 
   9   1   0      346.82      337.69      3.05 o 
  10   1   0        2.91        3.49      1.12 o 
  11   1   0        6.08        5.53      1.38 o 
  12   1   0       25.53       25.89      2.29 o 
   0   2   0     4417.15     4339.13     17.56 o 
   1   2   0     1928.40     1972.00      9.56 o 
   2   2   0      226.34      235.02      0.84 o 
   3   2   0      481.51      499.71      2.75 o 
   4   2   0     1475.54     1388.67      6.27 o 
   5   2   0      322.57      338.85      1.95 o 
   6   2   0      135.93      125.64      0.99 o 
   7   2   0      162.96      157.01      1.45 o 
   8   2   0     1437.36     1395.49      6.47 o 
   9   2   0       46.68       45.61      1.44 o 
  10   2   0        1.43        0.54      1.13 o 
  11   2   0       62.56       62.94      1.94 o 
  12   2   0       16.92       16.47      2.14 o 
   1   3   0      452.05      517.28      2.86 o 
   2   3   0       16.91       28.49      0.58 o 
   3   3   0      430.44      401.23      1.54 o 
   4   3   0       21.84       27.79      0.42 o 
   5   3   0      740.87      698.58      5.62 o 
   6   3   0      526.87      521.38      3.95 o 
   7   3   0       18.94       17.31      0.94 o 
   8   3   0       90.32       88.74      1.61 o 
   9   3   0      280.35      279.25      4.16 o 
  10   3   0       41.94       42.85      1.61 o 
  11   3   0        0.46        0.87      1.19 o 
   0   4   0      373.55      383.36      3.00 o 
   1   4   0     1001.69     1056.75      5.92 o 
   2   4   0      301.90      340.38      1.26 o 
   3   4   0     1178.60     1189.01      3.88 o 
   4   4   0     1815.49     1808.16      5.58 o 
   5   4   0     1328.55     1365.49      6.21 o 
   6   4   0      112.09      108.57      1.38 o 
   7   4   0       56.03       58.36      1.69 o 
   8   4   0      297.26      309.74      3.99 o 
   9   4   0       25.38       24.25      1.43 o 
  10   4   0        4.18        4.15      1.46 o 
  11   4   0       51.68       46.90      2.49 o 
   1   5   0       15.83       23.99      0.53 o 
   2   5   0      582.06      597.16      3.14 o 
   3   5   0      156.39      161.82      1.24 o 
   4   5   0       13.12       13.17      0.66 o 
   5   5   0      383.49      368.58      2.65 o 
   6   5   0      156.05      158.63      2.50 o 
   7   5   0        0.08        2.66      1.67 o 
   8   5   0      112.78      107.03      2.43 o 
   9   5   0        8.28        6.89      1.68 o 
  10   5   0       60.57       61.92      2.71 o 
  11   5   0        2.84        2.77      1.73 o 
   0   6   0      317.71      300.60      4.38 o 
   1   6   0      248.84      267.56      1.64 o 
   2   6   0       24.62       30.86      0.78 o 
   3   6   0      360.66      362.95      2.04 o 
   4   6   0      591.04      562.06      3.34 o 
   5   6   0       33.34       32.90      1.20 o 
   6   6   0        3.60        2.58      1.16 o 
   7   6   0      155.65      160.70      2.77 o 
   8   6   0      142.51      149.33      2.84 o 
   9   6   0       45.96       57.29      2.13 o 
  10   6   0        0.54        0.16      1.84 o 
   1   7   0        0.14        2.44      0.76 o 
   2   7   0      227.65      230.83      3.01 o 
   3   7   0       45.73       54.41      1.12 o 
   4   7   0      111.71       97.57      1.49 o 
   5   7   0       48.99       46.56      1.40 o 
   6   7   0      310.15      281.81      2.93 o 
   7   7   0        4.68        4.42      1.49 o 
   8   7   0       15.74       18.29      1.85 o 
   9   7   0       29.55       34.29      2.60 o 
   0   8   0      510.18      497.03      4.98 o 
   1   8   0      265.68      253.06      2.55 o 
   2   8   0        4.91        8.36      0.93 o 
   3   8   0      194.82      190.39      2.06 o 
   4   8   0       52.44       58.22      1.44 o 
   5   8   0       97.02       97.30      2.00 o 
   6   8   0       65.34       76.76      1.91 o 
   7   8   0       78.38       92.91      2.56 o 
   8   8   0        0.09        0.00      1.70 o 
   9   8   0       89.18       93.90      2.77 o 
   1   9   0       35.99       38.48      1.51 o 
   2   9   0      227.07      216.87      2.50 o 
   3   9   0        2.84        1.97      1.19 o 
   4   9   0       28.49       24.09      1.24 o 
   5   9   0       36.32       33.94      1.63 o 
   6   9   0       21.72       20.59      1.70 o 
   7   9   0       15.99       12.17      1.86 o 
   8   9   0       41.51       41.08      2.39 o 
   0  10   0        7.28       11.26      2.17 o 
   1  10   0      161.82      161.92      2.53 o 
   2  10   0        3.26        4.72      1.23 o 
   3  10   0      195.16      199.28      3.20 o 
   4  10   0        9.29        8.56      1.68 o 
   5  10   0      102.84      116.86      3.68 o 
   6  10   0       23.86       23.52      2.06 o 
   1  11   0       32.90       32.75      1.77 o 
   2  11   0       59.20       54.04      2.18 o 
   3  11   0        0.22        1.41      1.60 o 
   4  11   0       21.32       19.93      2.23 o 
   0  12   0       19.40       19.36      2.25 o 
 -11   0   1      280.65      264.17      7.06 o 
  -9   0   1        4.00        4.76      1.56 o 
  -7   0   1      350.31      348.57      3.33 o 
  -5   0   1      522.53      551.94      4.81 o 
  -3   0   1     1246.24     1139.59      8.44 o 
   3   0   1      675.45      706.32      2.27 o 
   5   0   1        1.10        0.26      0.40 o 
   7   0   1       19.11       18.71      0.92 o 
   9   0   1      267.14      250.44      3.95 o 
  11   0   1      397.62      397.91      7.25 o 
 -12   1   1       59.29       65.95      2.50 o 
 -11   1   1        0.85        0.62      1.26 o 
 -10   1   1      734.33      699.34      4.38 o 
  -9   1   1       65.68       59.90      1.43 o 
  -8   1   1      401.54      383.71      2.34 o 
  -7   1   1       56.26       47.34      0.95 o 
  -6   1   1        1.93        4.02      0.55 o 
  -5   1   1       23.86       25.89      0.43 o 
  -4   1   1        4.52       11.22      0.29 o 
  -3   1   1      116.51      107.18      1.03 o 
  -2   1   1    16022.20    15585.50    169.65 o 
   2   1   1     5112.31     5044.41     22.57 o 
   3   1   1      415.38      420.22      1.48 o 
   4   1   1      458.80      476.43      2.45 o 
   5   1   1        2.69        4.43      0.35 o 
   6   1   1     1201.15     1149.39      6.26 o 
   7   1   1       49.49       45.33      0.91 o 
   8   1   1      710.92      691.51      5.48 o 
   9   1   1        0.09        0.37      0.94 o 
  10   1   1      140.20      138.10      3.04 o 
  11   1   1        7.02        7.07      1.72 o 
  12   1   1       44.31       40.55      3.15 o 
 -12   2   1        1.16        0.88      1.63 o 
 -11   2   1      216.42      221.84      3.71 o 
 -10   2   1       16.33       17.49      1.22 o 
  -9   2   1       13.23       11.64      1.11 o 
  -8   2   1       60.22       58.81      1.29 o 
  -7   2   1      131.00      133.75      1.42 o 
  -6   2   1       34.88       31.83      0.75 o 
  -5   2   1       25.49       29.60      0.54 o 
  -4   2   1      161.51      164.68      0.87 o 
  -3   2   1       39.20       26.90      0.67 o 
  -2   2   1       10.38       15.14      0.26 o 
  -1   2   1       26.48       35.62      0.50 o 
   0   2   1      350.89      308.88      2.28 o 
   1   2   1     3830.82     3760.64     15.08 o 
   2   2   1      471.06      471.95      2.51 o 
   3   2   1       23.40       36.02      0.47 o 
   4   2   1      232.35      233.22      1.51 o 
   5   2   1       15.16       20.62      0.57 o 
   6   2   1        0.76        1.78      0.46 o 
   7   2   1      539.28      531.64      2.56 o 
   8   2   1        3.39        3.79      1.01 o 
   9   2   1      158.14      162.10      3.39 o 
  10   2   1       25.08       24.26      1.51 o 
  11   2   1       69.86       65.39      2.12 o 
 -11   3   1       54.69       50.49      1.96 o 
 -10   3   1       96.62      100.63      1.82 o 
  -9   3   1        0.08        1.12      1.02 o 
  -8   3   1       51.17       53.32      1.29 o 
  -7   3   1      114.69      113.53      1.77 o 
  -6   3   1     1730.96     1694.59      9.96 o 
  -5   3   1      244.72      245.66      1.89 o 
  -4   3   1      554.81      527.53      2.40 o 
  -3   3   1       51.85       48.10      0.63 o 
  -2   3   1     2746.73     2808.37     13.78 o 
  -1   3   1       17.79       22.67      0.33 o 
   0   3   1     1366.12     1397.42      5.30 o 
   1   3   1      956.83      958.67      4.11 o 
   2   3   1      839.95      827.76      4.05 o 
   3   3   1     3983.89     4081.17     12.06 o 
   4   3   1      715.58      737.23      2.82 o 
   5   3   1       17.86       19.65      0.61 o 
   6   3   1     1207.24     1197.04      3.90 o 
   7   3   1      134.37      121.99      1.72 o 
   8   3   1        1.38        1.33      1.02 o 
   9   3   1       52.78       54.09      1.54 o 
  10   3   1       94.95       97.93      2.57 o 
  11   3   1       78.71       86.18      2.83 o 
 -11   4   1        0.12        0.00      1.58 o 
 -10   4   1       87.69       82.65      2.00 o 
  -9   4   1       51.78       45.98      1.48 o 
  -8   4   1        3.06        3.90      1.18 o 
  -7   4   1     1241.14     1238.00      8.18 o 
  -6   4   1      106.99      109.77      1.43 o 
  -5   4   1      254.76      257.12      1.70 o 
  -4   4   1      275.93      269.62      1.44 o 
  -3   4   1       44.35       65.15      0.69 o 
  -2   4   1       63.19       76.90      0.70 o 
  -1   4   1      755.28      767.83      3.76 o 
   0   4   1      116.46      107.89      0.90 o 
   1   4   1      622.73      724.52      3.92 o 
   2   4   1      416.25      415.31      1.80 o 
   3   4   1        5.65        9.94      0.46 o 
   4   4   1      553.94      585.76      1.89 o 
   5   4   1      711.07      658.97      2.95 o 
   6   4   1      108.06       98.46      1.43 o 
   7   4   1      624.60      631.97      5.94 o 
   8   4   1      216.47      226.57      3.51 o 
   9   4   1      141.77      144.89      3.08 o 
  10   4   1        0.80        0.56      1.80 o 
  11   4   1        0.79        0.72      1.87 o 
 -11   5   1        5.53        9.10      1.82 o 
 -10   5   1       36.40       33.88      1.83 o 
  -9   5   1       17.40       21.70      1.57 o 
  -8   5   1      179.37      178.38      2.88 o 
  -7   5   1       27.38       28.14      1.71 o 
  -6   5   1      899.56      903.33     10.20 o 
  -5   5   1     2214.94     2185.38     12.77 o 
  -4   5   1       89.84       92.39      1.05 o 
  -3   5   1        1.39        1.19      0.40 o 
  -2   5   1      752.99      715.12      3.66 o 
  -1   5   1        5.06        9.02      0.54 o 
   0   5   1       32.23       24.75      0.59 o 
   1   5   1       48.61       46.69      0.81 o 
   2   5   1      130.84      120.87      0.95 o 
   3   5   1      803.00      836.97      3.71 o 
   4   5   1      344.42      357.80      2.75 o 
   5   5   1        0.26        0.00      0.87 o 
   6   5   1      647.16      634.70      4.60 o 
   7   5   1      140.18      152.14      3.24 o 
   8   5   1        0.37        0.62      1.37 o 
   9   5   1       64.55       66.99      2.32 o 
  10   5   1      105.27      109.61      2.87 o 
 -10   6   1      123.05      127.26      3.53 o 
  -9   6   1        0.05        0.00      1.65 o 
  -8   6   1       11.22        9.51      1.62 o 
  -7   6   1       62.92       64.29      2.08 o 
  -6   6   1      331.42      312.85      3.99 o 
  -5   6   1        0.02        0.52      1.12 o 
  -4   6   1      490.18      512.89      3.92 o 
  -3   6   1       21.63       21.27      0.87 o 
  -2   6   1       50.96       47.37      0.82 o 
  -1   6   1        6.01        7.94      0.56 o 
   0   6   1        1.45        3.67      0.54 o 
   1   6   1      336.71      326.09      1.96 o 
   2   6   1      334.95      328.60      2.29 o 
   3   6   1        0.98        0.00      0.65 o 
   4   6   1      822.32      810.54      6.06 o 
   5   6   1        0.30        0.20      0.89 o 
   6   6   1      134.68      127.39      2.47 o 
   7   6   1       30.02       25.25      1.74 o 
   8   6   1      308.50      313.19      6.41 o 
   9   6   1        0.45        1.62      1.78 o 
  10   6   1        4.31        5.18      1.84 o 
 -10   7   1       40.25       41.71      2.42 o 
  -9   7   1      134.00      137.73      3.06 o 
  -8   7   1        2.46        1.83      1.67 o 
  -7   7   1       10.20       12.16      1.67 o 
  -6   7   1       16.65       21.09      1.52 o 
  -5   7   1      114.24      121.64      2.08 o 
  -4   7   1        0.13        0.33      0.86 o 
  -3   7   1       64.61       52.88      1.24 o 
  -2   7   1      108.25      107.56      1.88 o 
  -1   7   1     1636.60     1587.05     18.88 o 
   0   7   1      105.69      103.66      1.28 o 
   1   7   1        0.50        0.06      0.71 o 
   2   7   1      898.35      907.99      6.58 o 
   3   7   1       87.41       94.09      1.26 o 
   4   7   1        3.73        4.85      0.88 o 
   5   7   1       30.21       30.94      1.27 o 
   6   7   1       15.59       17.13      1.35 o 
   7   7   1       78.52       80.18      2.31 o 
   8   7   1        5.09        5.98      1.73 o 
   9   7   1       24.37       25.06      1.84 o 
  -9   8   1        1.67        2.18      1.81 o 
  -8   8   1       27.35       27.94      2.04 o 
  -7   8   1        0.11        0.62      1.60 o 
  -6   8   1       13.60       17.42      1.52 o 
  -5   8   1       14.64       16.90      1.40 o 
  -4   8   1      119.56      131.37      2.03 o 
  -3   8   1        2.88        2.29      0.93 o 
  -2   8   1      685.56      688.77      6.28 o 
  -1   8   1        1.80        1.03      0.97 o 
   0   8   1      341.79      332.04      3.03 o 
   1   8   1       44.70       40.79      1.18 o 
   2   8   1        4.57        2.70      0.98 o 
   3   8   1        0.91        0.88      0.90 o 
   4   8   1      267.96      250.51      2.61 o 
   5   8   1       27.88       28.29      1.32 o 
   6   8   1        0.69        1.88      1.32 o 
   7   8   1        0.29        0.00      1.63 o 
   8   8   1       61.96       67.27      2.44 o 
  -8   9   1        5.49        4.33      1.86 o 
  -7   9   1       16.79       15.86      1.89 o 
  -6   9   1        7.56        8.12      1.54 o 
  -5   9   1       84.99       93.25      2.24 o 
  -4   9   1       13.32       14.35      1.38 o 
  -3   9   1       28.82       24.12      1.12 o 
  -2   9   1       13.69       12.46      1.11 o 
  -1   9   1      251.21      246.49      2.79 o 
   0   9   1       21.29       21.48      1.51 o 
   1   9   1      282.94      275.66      2.72 o 
   2   9   1       18.62       23.61      1.28 o 
   3   9   1      270.94      267.87      3.78 o 
   4   9   1        0.13        0.43      1.15 o 
   5   9   1       13.10       12.45      1.53 o 
   6   9   1       29.45       28.77      1.82 o 
   7   9   1      143.22      161.01      3.25 o 
  -6  10   1       52.76       51.99      2.40 o 
  -5  10   1        8.15        7.98      1.75 o 
  -4  10   1       84.83       87.31      2.37 o 
  -3  10   1        1.38        0.52      1.64 o 
  -2  10   1       44.86       39.72      1.56 o 
  -1  10   1        4.03        2.95      1.34 o 
   0  10   1      123.26      113.84      2.25 o 
   1  10   1       50.88       52.54      1.81 o 
   2  10   1        0.01        0.00      1.31 o 
   3  10   1        0.08        0.17      1.34 o 
   4  10   1       77.01       80.05      2.85 o 
   5  10   1        0.76        2.30      2.01 o 
   6  10   1        1.89        0.61      2.11 o 
  -4  11   1       33.52       34.18      2.93 o 
  -3  11   1       13.54       16.87      2.38 o 
  -2  11   1       48.91       50.91      2.00 o 
  -1  11   1       68.66       74.48      1.99 o 
   0  11   1       79.00       79.50      2.13 o 
   1  11   1       15.59       15.26      1.57 o 
   2  11   1       61.12       61.07      2.46 o 
   3  11   1      179.68      186.06      3.93 o 
   4  11   1        9.57        6.99      2.32 o 
 -12   0   2       52.63       45.02      2.96 o 
 -10   0   2      880.82      855.32      7.53 o 
  -8   0   2      621.41      593.46      5.41 o 
  -6   0   2        8.74       17.26      0.98 o 
  -4   0   2      658.01      725.38      3.68 o 
  -2   0   2    15732.62    16485.15    241.06 o 
   2   0   2     1307.42     1238.98      7.77 o 
   4   0   2     1907.52     1843.82     13.69 o 
   6   0   2      151.46      147.48      1.47 o 
   8   0   2      146.95      149.59      2.22 o 
  10   0   2       46.11       44.82      2.44 o 
 -12   1   2       27.45       28.09      1.84 o 
 -11   1   2      274.23      269.53      3.57 o 
 -10   1   2       12.43       10.57      1.31 o 
  -9   1   2      251.94      250.54      2.35 o 
  -8   1   2        4.45        5.96      0.90 o 
  -7   1   2       37.81       42.57      0.93 o 
  -6   1   2      226.36      205.22      1.09 o 
  -5   1   2      202.31      229.37      1.12 o 
  -4   1   2      903.94      968.24      5.79 o 
  -3   1   2      302.84      292.64      2.32 o 
  -2   1   2      167.11      203.24      2.34 o 
  -1   1   2     3106.33     3338.04     25.65 o 
   1   1   2      529.62      504.89      4.02 o 
   2   1   2     1320.06     1364.68      7.57 o 
   3   1   2     1080.70     1000.35      6.33 o 
   4   1   2      294.75      306.56      1.95 o 
   5   1   2       15.58       18.90      0.44 o 
   6   1   2       14.49       17.47      0.56 o 
   7   1   2      351.67      343.39      1.85 o 
   8   1   2       69.79       63.93      1.19 o 
   9   1   2        1.09        1.12      0.88 o 
  10   1   2        0.00        0.66      1.35 o 
  11   1   2      152.67      145.85      3.13 o 
 -12   2   2       70.55       69.27      2.35 o 
 -11   2   2       46.60       46.93      2.02 o 
 -10   2   2      154.48      148.98      2.12 o 
  -9   2   2       47.76       48.03      1.31 o 
  -8   2   2      201.72      210.68      1.96 o 
  -7   2   2      296.63      300.10      2.90 o 
  -6   2   2     1360.59     1278.99      7.08 o 
  -5   2   2       44.45       54.21      0.91 o 
  -4   2   2      307.36      303.70      1.67 o 
  -3   2   2      436.52      505.83      2.71 o 
  -2   2   2     2821.13     2813.38     14.27 o 
  -1   2   2      458.56      534.60      2.28 o 
   0   2   2     6096.24     6109.21     21.29 o 
   1   2   2     1671.66     1686.48      7.97 o 
   2   2   2      196.95      170.27      1.29 o 
   3   2   2      185.13      196.51      1.16 o 
   4   2   2     1072.27     1051.88      3.27 o 
   5   2   2        1.30        3.61      0.39 o 
   6   2   2     1244.45     1215.96      6.40 o 
   7   2   2      168.13      168.08      1.60 o 
   8   2   2       79.29       76.70      1.61 o 
   9   2   2       21.41       22.02      1.23 o 
  10   2   2       14.66       14.65      1.57 o 
  11   2   2       23.68       22.67      2.25 o 
 -12   3   2        9.77        8.57      1.97 o 
 -11   3   2        1.33        0.48      1.39 o 
 -10   3   2        0.01        0.00      1.12 o 
  -9   3   2      176.05      173.63      1.98 o 
  -8   3   2      370.71      357.92      3.11 o 
  -7   3   2     1082.86     1044.50      5.88 o 
  -6   3   2       26.97       23.13      0.82 o 
  -5   3   2      312.98      298.03      1.52 o 
  -4   3   2       32.04       49.05      0.52 o 
  -3   3   2      227.29      255.78      1.80 o 
  -2   3   2      676.04      655.44      2.68 o 
  -1   3   2      809.16      773.53      3.82 o 
   0   3   2       50.00       43.51      0.44 o 
   1   3   2     1273.73     1287.71      7.42 o 
   2   3   2     1140.46     1206.40      6.54 o 
   3   3   2      660.33      745.69      3.24 o 
   4   3   2      410.73      439.47      2.09 o 
   5   3   2      368.07      378.45      2.47 o 
   6   3   2       89.48       98.01      1.29 o 
   7   3   2     1233.69     1224.48      5.82 o 
   8   3   2       45.21       51.49      1.42 o 
   9   3   2        8.04       11.03      1.75 o 
  10   3   2        2.61        0.57      1.70 o 
  11   3   2       50.08       58.74      2.62 o 
 -11   4   2        0.19        0.00      1.84 o 
 -10   4   2       14.94       16.09      1.37 o 
  -9   4   2        3.37        3.00      1.04 o 
  -8   4   2      161.96      162.11      2.08 o 
  -7   4   2      466.47      460.99      5.31 o 
  -6   4   2      665.40      664.73      6.00 o 
  -5   4   2      306.79      283.95      1.52 o 
  -4   4   2     2258.13     2259.03      8.15 o 
  -3   4   2      290.62      286.02      1.29 o 
  -2   4   2      304.33      338.57      2.34 o 
  -1   4   2      276.84      296.59      2.28 o 
   0   4   2       97.14       87.43      0.70 o 
   1   4   2      822.84      851.69      2.87 o 
   2   4   2     2896.37     2957.32      7.23 o 
   3   4   2      240.00      244.83      1.12 o 
   4   4   2      177.17      163.16      1.28 o 
   5   4   2      252.27      263.67      1.90 o 
   6   4   2      133.81      141.75      1.73 o 
   7   4   2        0.20        1.12      0.96 o 
   8   4   2      446.95      447.86      4.35 o 
   9   4   2       41.55       48.72      2.10 o 
  10   4   2       10.83       10.73      2.03 o 
  11   4   2        0.11        0.00      1.77 o 
 -11   5   2        4.45        2.56      1.81 o 
 -10   5   2        2.50        0.20      1.66 o 
  -9   5   2       95.96      106.65      2.76 o 
  -8   5   2       79.55       77.94      2.10 o 
  -7   5   2      169.15      171.12      3.57 o 
  -6   5   2      203.18      202.22      2.28 o 
  -5   5   2      162.24      159.78      1.66 o 
  -4   5   2      807.87      784.48      3.19 o 
  -3   5   2       99.31      101.29      0.86 o 
  -2   5   2       23.70       24.91      0.48 o 
  -1   5   2       38.33       35.68      0.59 o 
   0   5   2        7.46       12.41      1.02 o 
   1   5   2      804.98      846.92      4.46 o 
   2   5   2        5.69        5.87      0.48 o 
   3   5   2       34.58       22.36      0.68 o 
   4   5   2       68.92       78.00      1.19 o 
   5   5   2      261.77      242.90      2.22 o 
   6   5   2      543.72      548.51      3.41 o 
   7   5   2      230.08      221.86      3.31 o 
   8   5   2        0.63        0.00      1.36 o 
   9   5   2       22.99       24.91      1.91 o 
  10   5   2      234.46      241.95      4.38 o 
 -10   6   2       62.47       61.84      2.50 o 
  -9   6   2        9.03        9.02      1.85 o 
  -8   6   2       47.29       46.23      1.96 o 
  -7   6   2       76.55       81.69      2.24 o 
  -6   6   2      240.39      249.88      2.87 o 
  -5   6   2        1.96        1.71      1.01 o 
  -4   6   2       81.58       86.64      1.35 o 
  -3   6   2     1265.06     1260.94      4.28 o 
  -2   6   2       46.43       45.82      0.94 o 
  -1   6   2       90.51       98.38      1.05 o 
   0   6   2      235.15      230.21      1.47 o 
   1   6   2      324.58      312.06      2.62 o 
   2   6   2      421.80      415.46      1.92 o 
   3   6   2       95.53       96.24      1.15 o 
   4   6   2      193.82      184.87      1.76 o 
   5   6   2      296.74      330.40      4.34 o 
   6   6   2       26.94       30.60      1.35 o 
   7   6   2        8.50        5.02      1.33 o 
   8   6   2       44.46       43.61      1.90 o 
   9   6   2       61.00       70.64      2.53 o 
  10   6   2       43.79       45.39      2.41 o 
 -10   7   2        0.06        0.00      2.07 o 
  -9   7   2       11.83        9.24      2.13 o 
  -8   7   2       14.92       10.91      1.66 o 
  -7   7   2       82.17       81.12      2.30 o 
  -6   7   2       83.60       86.73      2.05 o 
  -5   7   2       41.96       45.99      1.74 o 
  -4   7   2     1010.06      978.78      4.52 o 
  -3   7   2       25.86       28.82      1.04 o 
  -2   7   2       28.40       24.01      1.08 o 
  -1   7   2      172.70      166.51      3.56 o 
   0   7   2      149.03      136.78      1.68 o 
   1   7   2       10.89       12.91      0.79 o 
   2   7   2     1360.62     1299.19      9.82 o 
   3   7   2       95.05       84.80      1.23 o 
   4   7   2      313.02      295.74      2.99 o 
   5   7   2        0.03        0.00      1.01 o 
   6   7   2       20.13       19.63      1.52 o 
   7   7   2        2.56        3.05      1.40 o 
   8   7   2        7.79        9.49      1.61 o 
   9   7   2       50.52       53.73      2.50 o 
  -9   8   2       13.82       12.57      2.23 o 
  -8   8   2       90.02       94.50      2.71 o 
  -7   8   2       99.42      102.95      2.64 o 
  -6   8   2       21.03       25.25      1.68 o 
  -5   8   2       78.04       79.84      2.06 o 
  -4   8   2        2.61        2.42      1.13 o 
  -3   8   2      448.55      431.18      3.81 o 
  -2   8   2       90.87       91.01      1.65 o 
  -1   8   2       74.07       68.70      1.61 o 
   0   8   2       17.80       23.15      1.13 o 
   1   8   2      350.63      345.09      3.28 o 
   2   8   2       23.51       23.41      0.95 o 
   3   8   2       34.82       35.88      1.42 o 
   4   8   2       59.92       50.73      1.32 o 
   5   8   2       99.66      109.25      2.15 o 
   6   8   2        0.25        0.00      1.39 o 
   7   8   2       79.21       78.78      2.23 o 
   8   8   2        0.01        0.89      1.71 o 
  -8   9   2       14.44       12.02      2.21 o 
  -7   9   2       29.08       26.92      1.99 o 
  -6   9   2       61.65       71.46      2.21 o 
  -5   9   2        2.96        2.32      1.44 o 
  -4   9   2       70.99       69.53      2.17 o 
  -3   9   2        5.88        7.26      1.11 o 
  -2   9   2       60.73       57.96      1.53 o 
  -1   9   2        0.97        1.99      1.09 o 
   0   9   2      153.38      149.66      2.05 o 
   1   9   2       23.02       20.08      1.39 o 
   2   9   2      435.39      423.18      4.39 o 
   3   9   2        0.01        2.34      1.32 o 
   4   9   2       50.43       51.93      2.07 o 
   5   9   2        0.03        0.00      1.59 o 
   6   9   2       41.59       43.60      2.21 o 
   7   9   2        7.11        7.78      1.87 o 
  -6  10   2       10.61        9.41      1.69 o 
  -5  10   2        1.54        0.03      1.57 o 
  -4  10   2        8.25       11.91      1.66 o 
  -3  10   2      106.14      112.92      2.43 o 
  -2  10   2        0.89        0.68      1.26 o 
  -1  10   2      119.19      114.56      2.42 o 
   0  10   2        5.89        6.48      1.47 o 
   1  10   2      203.79      205.24      2.76 o 
   2  10   2       12.93       12.91      1.95 o 
   3  10   2        8.71        8.59      1.64 o 
   4  10   2       13.17       12.30      1.82 o 
   5  10   2       66.11       69.30      2.92 o 
   6  10   2       47.97       50.41      2.68 o 
  -5  11   2       15.86       19.02      2.46 o 
  -4  11   2       16.40       17.16      2.30 o 
  -3  11   2       74.75       76.94      3.49 o 
  -2  11   2       25.42       26.83      1.93 o 
  -1  11   2      133.77      139.38      2.72 o 
   0  11   2       13.14       10.84      1.63 o 
   1  11   2      104.47      106.91      2.87 o 
   2  11   2      100.90       95.59      3.10 o 
   3  11   2        3.05        3.59      2.04 o 
   4  11   2       57.77       62.55      2.85 o 
 -11   0   3      100.87      105.13      3.60 o 
  -9   0   3      332.59      316.04      3.91 o 
  -7   0   3        0.38        0.43      0.78 o 
  -5   0   3      975.24      973.32      3.82 o 
  -3   0   3     3778.54     3986.60     13.07 o 
  -1   0   3      786.07      619.53      6.22 o 
   1   0   3    17422.10    16975.96     76.00 o 
   3   0   3      348.82      416.03      2.75 o 
   5   0   3      360.50      363.77      1.95 o 
   7   0   3      424.64      391.95      3.26 o 
   9   0   3      239.62      230.64      3.93 o 
  11   0   3       10.66       11.29      2.99 o 
 -12   1   3      193.34      198.47      3.35 o 
 -11   1   3       28.57       27.78      1.89 o 
 -10   1   3       68.72       66.30      2.11 o 
  -9   1   3        3.02        2.67      1.11 o 
  -8   1   3      833.87      793.58      3.47 o 
  -7   1   3        0.45        0.00      0.74 o 
  -6   1   3       18.05       29.97      0.84 o 
  -5   1   3       45.97       52.05      0.50 o 
  -4   1   3     1074.91     1071.56      2.77 o 
  -3   1   3       16.25       25.02      0.41 o 
  -2   1   3      503.27      496.75      3.06 o 
  -1   1   3      734.63      691.99      3.44 o 
   0   1   3    13592.48    13729.94    108.57 o 
   1   1   3      881.29      941.99      4.39 o 
   2   1   3     1283.20     1254.21      7.48 o 
   3   1   3      784.88      851.78      2.91 o 
   4   1   3      507.90      470.19      1.51 o 
   5   1   3        4.10        5.96      0.38 o 
   6   1   3        6.35        8.45      0.59 o 
   7   1   3       91.25       85.26      1.27 o 
   8   1   3      322.61      310.24      3.46 o 
   9   1   3       42.68       43.47      1.52 o 
  10   1   3       82.09       83.78      2.09 o 
  11   1   3        2.04        2.15      1.57 o 
 -12   2   3        0.10        0.00      1.64 o 
 -11   2   3        3.04        4.31      1.59 o 
 -10   2   3      195.60      194.65      2.72 o 
  -9   2   3      301.53      303.34      2.46 o 
  -8   2   3       69.57       63.85      1.29 o 
  -7   2   3       53.38       46.58      1.18 o 
  -6   2   3       44.45       38.68      0.78 o 
  -5   2   3       47.49       44.82      0.52 o 
  -4   2   3       11.64       13.10      0.40 o 
  -3   2   3     2055.46     2077.71      9.69 o 
  -2   2   3     1592.79     1739.49      8.65 o 
  -1   2   3     2692.77     2777.01     13.86 o 
   0   2   3      134.99      125.09      1.05 o 
   1   2   3      586.87      704.28      3.15 o 
   2   2   3     1343.25     1413.61      7.33 o 
   3   2   3       15.53       32.48      0.64 o 
   4   2   3     1245.31     1293.87      5.93 o 
   5   2   3     1251.32     1238.14      7.05 o 
   6   2   3       28.07       35.28      0.84 o 
   7   2   3       75.19       74.77      1.41 o 
   8   2   3       26.09       25.02      1.13 o 
   9   2   3      366.73      366.11      3.42 o 
  10   2   3       11.63       11.89      1.89 o 
  11   2   3        0.44        0.00      1.93 o 
 -12   3   3       50.19       46.62      2.32 o 
 -11   3   3       52.00       53.48      2.10 o 
 -10   3   3       32.38       35.00      1.52 o 
  -9   3   3       36.80       36.62      1.18 o 
  -8   3   3      828.32      824.29      4.73 o 
  -7   3   3       61.77       57.96      1.44 o 
  -6   3   3        0.39        1.07      0.75 o 
  -5   3   3     1061.51     1039.98      3.96 o 
  -4   3   3     1891.71     1890.99      7.19 o 
  -3   3   3        1.07        1.46      0.32 o 
  -2   3   3      651.18      656.12      3.90 o 
  -1   3   3      478.58      567.17      2.34 o 
   0   3   3      580.19      558.60      2.08 o 
   1   3   3     2184.32     2320.43      7.88 o 
   2   3   3      168.39      201.75      1.17 o 
   3   3   3      415.78      424.39      2.75 o 
   4   3   3      939.76      938.48      3.39 o 
   5   3   3        0.40        0.75      0.57 o 
   6   3   3      396.23      375.67      2.43 o 
   7   3   3       53.77       57.99      1.38 o 
   8   3   3      239.17      245.61      3.42 o 
   9   3   3        0.86        1.15      1.72 o 
  10   3   3      122.74      125.99      4.57 o 
  11   3   3        5.36        5.61      1.93 o 
 -11   4   3       22.47       24.25      1.64 o 
 -10   4   3       72.93       71.47      1.87 o 
  -9   4   3      215.29      209.04      2.68 o 
  -8   4   3       53.78       52.43      1.45 o 
  -7   4   3       62.17       59.63      1.29 o 
  -6   4   3      204.54      198.48      1.61 o 
  -5   4   3       61.85       55.37      0.91 o 
  -4   4   3      485.20      523.88      3.34 o 
  -3   4   3     2279.48     2353.47     10.36 o 
  -2   4   3      368.54      355.61      2.24 o 
  -1   4   3      586.73      547.55      3.40 o 
   0   4   3      240.20      274.89      1.47 o 
   1   4   3      143.97      181.03      0.97 o 
   2   4   3      148.86      146.58      1.17 o 
   3   4   3       27.10       21.44      0.50 o 
   4   4   3      245.63      263.57      1.88 o 
   5   4   3      658.49      640.03      3.32 o 
   6   4   3      268.25      287.29      3.23 o 
   7   4   3       81.64       81.81      2.09 o 
   8   4   3      140.17      147.28      2.47 o 
   9   4   3       17.48       16.02      2.04 o 
  10   4   3       38.69       45.84      2.56 o 
  11   4   3       13.15       17.61      2.37 o 
 -11   5   3       21.49       20.64      2.27 o 
 -10   5   3        4.77        4.61      1.48 o 
  -9   5   3       15.26       16.73      1.67 o 
  -8   5   3      244.97      243.58      3.35 o 
  -7   5   3      302.20      288.44      3.12 o 
  -6   5   3        0.72        0.47      0.87 o 
  -5   5   3      177.85      175.97      1.71 o 
  -4   5   3      424.01      448.71      5.02 o 
  -3   5   3      578.97      533.99      3.69 o 
  -2   5   3      380.20      403.20      2.68 o 
  -1   5   3      268.21      269.47      2.05 o 
   0   5   3      802.41      807.56      4.12 o 
   1   5   3       18.66       16.75      0.51 o 
   2   5   3        7.46        9.55      0.56 o 
   3   5   3      276.02      301.09      2.24 o 
   4   5   3      240.10      240.15      1.92 o 
   5   5   3      242.10      247.58      2.72 o 
   6   5   3      240.62      250.76      2.31 o 
   7   5   3       51.01       55.75      1.52 o 
   8   5   3      122.36      131.61      2.81 o 
   9   5   3        0.25        2.14      2.06 o 
  10   5   3        0.11        2.09      2.13 o 
 -10   6   3        1.16        0.47      1.91 o 
  -9   6   3      126.00      131.95      3.84 o 
  -8   6   3       12.24       16.07      1.68 o 
  -7   6   3       35.19       33.08      1.52 o 
  -6   6   3      464.92      456.82      4.45 o 
  -5   6   3        0.02        0.00      1.09 o 
  -4   6   3      115.50      107.39      1.51 o 
  -3   6   3       53.43       47.65      1.07 o 
  -2   6   3      284.14      286.55      2.79 o 
  -1   6   3      230.14      227.61      2.42 o 
   0   6   3     1321.26     1296.81      5.29 o 
   1   6   3       31.67       40.20      0.75 o 
   2   6   3      681.00      704.47      3.48 o 
   3   6   3        1.91        0.37      0.78 o 
   4   6   3       53.92       49.38      1.21 o 
   5   6   3      313.12      278.53      4.76 o 
   6   6   3       13.50       14.04      1.09 o 
   7   6   3        0.50        0.91      1.22 o 
   8   6   3      196.75      201.42      3.83 o 
   9   6   3        5.91        8.63      1.91 o 
  10   6   3      146.83      162.54      6.45 o 
 -10   7   3        2.03        0.84      2.00 o 
  -9   7   3       33.18       33.01      2.37 o 
  -8   7   3      136.09      144.50      3.68 o 
  -7   7   3       30.53       35.06      1.88 o 
  -6   7   3      198.25      200.32      2.80 o 
  -5   7   3      381.31      368.84      4.31 o 
  -4   7   3       26.40       34.03      1.35 o 
  -3   7   3      713.99      687.33      5.32 o 
  -2   7   3        0.32        0.56      0.84 o 
  -1   7   3      251.21      243.48      2.22 o 
   0   7   3      465.70      469.43      2.67 o 
   1   7   3       72.37       75.60      1.18 o 
   2   7   3        4.32        5.68      0.80 o 
   3   7   3       67.15       77.29      1.32 o 
   4   7   3      115.55      111.72      1.96 o 
   5   7   3       41.99       46.86      1.39 o 
   6   7   3       36.25       28.72      1.41 o 
   7   7   3      143.71      147.37      2.97 o 
   8   7   3        1.90        4.16      1.61 o 
   9   7   3        5.16        8.57      2.04 o 
  -9   8   3       56.89       60.92      3.00 o 
  -8   8   3       54.49       49.96      2.71 o 
  -7   8   3       17.56       17.74      1.61 o 
  -6   8   3      272.59      277.17      3.34 o 
  -5   8   3        2.74        2.90      1.41 o 
  -4   8   3       52.15       46.69      1.47 o 
  -3   8   3       44.71       42.80      1.65 o 
  -2   8   3       12.45       13.36      1.20 o 
  -1   8   3        8.10        6.36      1.14 o 
   0   8   3      308.66      281.24      2.60 o 
   1   8   3       55.58       51.10      1.30 o 
   2   8   3      449.29      438.40      4.96 o 
   3   8   3       21.45       26.39      1.28 o 
   4   8   3       24.25       25.24      1.32 o 
   5   8   3       26.25       24.79      1.52 o 
   6   8   3       44.89       41.63      1.77 o 
   7   8   3       40.20       45.17      2.34 o 
   8   8   3      274.08      292.07      5.30 o 
  -8   9   3        0.19        0.00      2.16 o 
  -7   9   3       23.04       25.33      2.05 o 
  -6   9   3        8.79        6.98      1.61 o 
  -5   9   3       85.50       91.96      2.29 o 
  -4   9   3        3.69        3.54      1.31 o 
  -3   9   3      213.92      212.01      4.18 o 
  -2   9   3       10.01        7.33      1.27 o 
  -1   9   3      163.18      162.57      2.14 o 
   0   9   3       19.59       20.00      1.25 o 
   1   9   3      139.79      133.46      2.20 o 
   2   9   3      135.69      136.50      2.79 o 
   3   9   3      278.45      282.39      3.10 o 
   4   9   3       11.12       14.07      1.52 o 
   5   9   3      172.97      179.67      4.79 o 
   6   9   3       49.97       53.68      2.70 o 
   7   9   3        0.32        0.00      1.99 o 
  -6  10   3       20.33       22.02      1.95 o 
  -5  10   3       65.80       73.64      2.30 o 
  -4  10   3        5.22        3.29      1.88 o 
  -3  10   3        6.08        9.06      1.45 o 
  -2  10   3       43.30       42.82      1.52 o 
  -1  10   3       15.19       18.81      1.61 o 
   0  10   3      175.13      166.05      2.76 o 
   1  10   3        1.33        2.73      1.66 o 
   2  10   3      150.63      144.09      3.36 o 
   3  10   3       21.91       24.55      1.80 o 
   4  10   3      118.30      112.90      3.20 o 
   5  10   3       88.81       84.98      3.08 o 
   6  10   3       82.85       84.94      3.75 o 
  -4  11   3        2.85        2.01      2.13 o 
  -3  11   3      109.83      108.29      3.11 o 
  -2  11   3        1.19        2.23      1.66 o 
  -1  11   3       48.53       48.65      2.15 o 
   0  11   3       54.32       56.96      2.30 o 
   1  11   3       67.82       70.27      2.85 o 
   2  11   3        1.58        2.65      1.96 o 
   3  11   3       26.22       27.56      2.09 o 
   4  11   3        6.10        4.43      1.94 o 
 -12   0   4        7.72       10.30      3.52 o 
 -10   0   4      867.38      844.21     11.47 o 
  -8   0   4      272.63      242.35      2.96 o 
  -6   0   4      465.18      468.60      3.63 o 
  -4   0   4       42.65       46.84      1.30 o 
  -2   0   4     6353.35     6456.54     36.51 o 
   0   0   4      415.30      446.47      3.60 o 
   2   0   4      221.46      169.06      1.41 o 
   4   0   4      580.00      603.78      5.03 o 
   6   0   4     1918.88     1923.19      7.07 o 
   8   0   4      114.27      110.56      3.84 o 
  10   0   4       58.24       58.64      3.35 o 
 -12   1   4       24.98       27.20      1.93 o 
 -11   1   4      164.34      166.21      3.01 o 
 -10   1   4       13.83       14.36      1.48 o 
  -9   1   4       91.89       84.05      1.91 o 
  -8   1   4      366.93      339.23      2.65 o 
  -7   1   4      703.81      678.22      3.77 o 
  -6   1   4        4.10        6.55      0.53 o 
  -5   1   4      166.73      170.85      1.03 o 
  -4   1   4       48.74       44.98      0.63 o 
  -3   1   4      937.10      873.30      4.02 o 
  -2   1   4       95.18       93.15      0.61 o 
  -1   1   4      421.69      370.68      1.54 o 
   0   1   4     1638.91     1646.45      6.40 o 
   1   1   4     1239.57     1150.53      4.62 o 
   2   1   4       17.34       17.42      0.46 o 
   3   1   4      302.70      310.66      2.15 o 
   4   1   4      319.00      342.98      2.49 o 
   5   1   4      262.14      257.85      1.72 o 
   6   1   4       66.24       57.67      1.08 o 
   7   1   4      354.32      348.56      3.26 o 
   8   1   4        3.76        3.56      0.97 o 
   9   1   4      259.10      242.61      2.61 o 
  10   1   4        0.42        0.92      1.36 o 
  11   1   4       92.19      100.12      3.10 o 
 -12   2   4        1.63        1.07      1.79 o 
 -11   2   4       53.93       51.04      1.76 o 
 -10   2   4      658.19      655.32      5.83 o 
  -9   2   4      232.97      232.90      2.37 o 
  -8   2   4      132.28      120.88      1.70 o 
  -7   2   4      199.10      183.67      1.81 o 
  -6   2   4       93.58      111.30      1.99 o 
  -5   2   4        0.62        2.40      0.41 o 
  -4   2   4        2.84        1.85      0.35 o 
  -3   2   4      319.85      338.71      2.47 o 
  -2   2   4     5097.09     5238.90     30.38 o 
  -1   2   4      211.04      226.16      1.19 o 
   0   2   4       40.72       47.86      0.60 o 
   1   2   4       82.54       95.15      0.75 o 
   2   2   4     1707.09     1671.14      7.36 o 
   3   2   4     1011.94     1080.55      5.92 o 
   4   2   4        0.06        0.90      0.32 o 
   5   2   4      498.77      501.13      2.12 o 
   6   2   4      430.95      443.82      2.63 o 
   7   2   4        3.81        6.01      0.86 o 
   8   2   4        4.50        5.02      1.11 o 
   9   2   4       37.30       43.19      1.73 o 
  10   2   4       65.71       70.41      2.36 o 
  11   2   4        8.67        8.57      1.78 o 
 -12   3   4       56.16       56.53      2.22 o 
 -11   3   4      202.09      199.39      3.23 o 
 -10   3   4      162.49      158.06      2.30 o 
  -9   3   4      147.02      136.99      2.40 o 
  -8   3   4       45.33       46.56      1.38 o 
  -7   3   4       18.07       18.32      1.01 o 
  -6   3   4       89.84       97.35      1.19 o 
  -5   3   4      135.07      131.55      1.26 o 
  -4   3   4       22.68       17.33      0.45 o 
  -3   3   4     1627.46     1624.46      7.77 o 
  -2   3   4      438.64      427.41      1.95 o 
  -1   3   4      333.92      341.98      1.59 o 
   0   3   4       33.54       32.33      0.53 o 
   1   3   4       22.76        8.60      0.32 o 
   2   3   4      138.36      135.84      0.84 o 
   3   3   4      657.52      630.26      3.04 o 
   4   3   4     1412.45     1514.22      6.20 o 
   5   3   4      742.64      715.51      2.90 o 
   6   3   4       38.45       36.50      1.19 o 
   7   3   4      140.27      139.40      2.21 o 
   8   3   4       17.41       14.38      1.36 o 
   9   3   4       52.49       51.65      2.08 o 
  10   3   4        0.31        0.00      2.05 o 
  11   3   4       63.73       70.71      2.89 o 
 -11   4   4        0.79        0.51      1.42 o 
 -10   4   4       69.09       66.14      1.78 o 
  -9   4   4       51.70       48.23      1.66 o 
  -8   4   4       20.86       20.60      1.17 o 
  -7   4   4       73.91       79.54      1.78 o 
  -6   4   4     1518.97     1526.54     11.79 o 
  -5   4   4      875.92      836.90      7.50 o 
  -4   4   4        8.71       10.52      0.49 o 
  -3   4   4       49.98       56.37      0.67 o 
  -2   4   4     1607.01     1628.86      7.47 o 
  -1   4   4       27.74       24.74      0.45 o 
   0   4   4      582.31      599.76      2.44 o 
   1   4   4      469.33      451.99      1.74 o 
   2   4   4       23.75       30.57      0.51 o 
   3   4   4     1130.48     1187.07      4.27 o 
   4   4   4        0.01        0.64      0.65 o 
   5   4   4        3.56        0.37      0.84 o 
   6   4   4      528.40      533.00      3.85 o 
   7   4   4       29.85       25.39      1.32 o 
   8   4   4      114.15      110.15      2.50 o 
   9   4   4       60.92       60.95      2.57 o 
  10   4   4       84.36       80.85      3.00 o 
 -11   5   4       43.48       43.91      2.30 o 
 -10   5   4       25.03       21.66      1.85 o 
  -9   5   4       53.96       52.55      2.11 o 
  -8   5   4        0.28        0.00      1.30 o 
  -7   5   4      186.48      187.66      2.55 o 
  -6   5   4       50.40       47.46      1.08 o 
  -5   5   4      334.22      343.10      3.87 o 
  -4   5   4      975.62      955.50      6.94 o 
  -3   5   4      171.86      192.47      1.57 o 
  -2   5   4       52.82       65.13      0.84 o 
  -1   5   4       18.97       26.72      0.60 o 
   0   5   4      170.77      153.91      1.00 o 
   1   5   4       33.31       22.44      0.61 o 
   2   5   4       61.29       56.76      0.81 o 
   3   5   4      170.36      148.76      1.62 o 
   4   5   4      268.96      268.51      2.31 o 
   5   5   4      466.52      448.23      3.23 o 
   6   5   4       15.06       17.14      1.04 o 
   7   5   4       25.25       22.53      1.20 o 
   8   5   4      476.33      506.15      6.35 o 
   9   5   4        2.24        2.36      1.86 o 
  10   5   4        2.96        3.83      2.07 o 
 -10   6   4       88.57       96.59      4.25 o 
  -9   6   4       42.91       40.45      2.04 o 
  -8   6   4       23.31       22.20      1.73 o 
  -7   6   4       72.30       65.44      2.06 o 
  -6   6   4       61.28       66.19      1.61 o 
  -5   6   4     1334.84     1315.14      6.66 o 
  -4   6   4      123.54      117.95      1.70 o 
  -3   6   4      121.68      121.53      1.82 o 
  -2   6   4      133.73      156.24      1.81 o 
  -1   6   4      465.12      439.93      4.48 o 
   0   6   4      173.33      163.48      1.39 o 
   1   6   4        4.89        4.16      0.65 o 
   2   6   4      669.39      672.78      5.14 o 
   3   6   4       65.71       76.47      1.24 o 
   4   6   4       75.22       71.92      1.35 o 
   5   6   4        4.80        5.27      1.03 o 
   6   6   4       72.79       75.57      1.51 o 
   7   6   4       73.78       77.40      1.72 o 
   8   6   4        9.03       13.57      1.84 o 
   9   6   4      225.62      235.48      5.19 o 
 -10   7   4        1.40        3.20      2.09 o 
  -9   7   4        0.23        0.00      1.93 o 
  -8   7   4       93.89       97.82      3.01 o 
  -7   7   4       11.65       11.89      1.76 o 
  -6   7   4      144.56      131.27      2.40 o 
  -5   7   4        0.18        0.02      1.19 o 
  -4   7   4        4.58        9.38      1.11 o 
  -3   7   4       32.82       44.76      1.29 o 
  -2   7   4      206.02      181.09      2.07 o 
  -1   7   4       96.09       95.91      1.68 o 
   0   7   4     1668.66     1640.81     14.20 o 
   1   7   4      188.08      170.62      1.78 o 
   2   7   4       10.59        9.61      1.03 o 
   3   7   4      263.60      238.57      2.14 o 
   4   7   4       70.78       74.42      1.88 o 
   5   7   4        0.01        0.53      1.01 o 
   6   7   4        3.44        4.83      1.09 o 
   7   7   4       20.88       22.17      1.54 o 
   8   7   4      258.10      272.20      4.59 o 
   9   7   4        3.54        2.28      2.28 o 
  -9   8   4      129.71      144.43      3.75 o 
  -8   8   4        0.01        0.00      2.14 o 
  -7   8   4        5.54        4.32      1.73 o 
  -6   8   4       38.96       43.42      1.87 o 
  -5   8   4      144.38      142.24      2.40 o 
  -4   8   4        0.57        1.57      1.14 o 
  -3   8   4        0.11        0.91      1.20 o 
  -2   8   4        0.16        0.96      1.23 o 
  -1   8   4      515.24      512.71      7.35 o 
   0   8   4       23.43       22.68      1.25 o 
   1   8   4      327.20      338.57      2.67 o 
   2   8   4      205.01      200.45      2.29 o 
   3   8   4      274.85      286.41      3.18 o 
   4   8   4        8.45        6.91      1.36 o 
   5   8   4        1.35        0.31      1.27 o 
   6   8   4        8.03        7.06      1.45 o 
   7   8   4       22.75       28.06      2.03 o 
   8   8   4        0.84        1.49      1.89 o 
  -8   9   4      119.64      124.22      3.54 o 
  -7   9   4       20.59       20.22      2.04 o 
  -6   9   4        8.21        4.18      1.79 o 
  -5   9   4        0.26        0.11      1.56 o 
  -4   9   4       95.21       97.56      2.14 o 
  -3   9   4       14.33       16.48      1.42 o 
  -2   9   4       26.91       25.96      1.36 o 
  -1   9   4        4.04        3.59      1.19 o 
   0   9   4      226.10      224.43      2.88 o 
   1   9   4        6.76        8.55      1.40 o 
   2   9   4        6.53        5.78      1.18 o 
   3   9   4       37.58       38.67      1.67 o 
   4   9   4      103.58       96.68      2.79 o 
   5   9   4        0.37        0.54      1.69 o 
   6   9   4       98.82       99.74      3.17 o 
   7   9   4       24.37       24.28      2.26 o 
  -6  10   4        2.89        3.31      1.95 o 
  -5  10   4      257.31      266.92      3.94 o 
  -4  10   4        4.62        4.18      1.60 o 
  -3  10   4        0.27        0.40      1.26 o 
  -2  10   4       28.81       30.40      1.55 o 
  -1  10   4       31.40       30.50      1.52 o 
   0  10   4       13.88       14.31      1.43 o 
   1  10   4       51.39       53.08      2.54 o 
   2  10   4       20.35       21.13      1.93 o 
   3  10   4      250.07      250.03      4.54 o 
   4  10   4        5.38        6.52      1.84 o 
   5  10   4        9.27        8.98      1.80 o 
  -4  11   4       67.66       74.79      3.18 o 
  -3  11   4       41.02       44.51      2.17 o 
  -2  11   4        7.81        6.29      1.61 o 
  -1  11   4       91.97       90.55      2.59 o 
   0  11   4       57.02       55.43      2.72 o 
   1  11   4       10.65       13.52      2.21 o 
   2  11   4        4.43        5.30      2.12 o 
   3  11   4       49.24       46.96      2.45 o 
 -11   0   5       13.50       17.95      2.39 o 
  -9   0   5      771.05      784.06     11.82 o 
  -7   0   5      179.61      209.07      2.23 o 
  -5   0   5      240.18      285.41      1.86 o 
  -3   0   5      198.14      213.12      2.46 o 
  -1   0   5     8549.67     8607.21    103.41 o 
   1   0   5       51.86       48.95      0.59 o 
   3   0   5     1713.87     1700.52     12.86 o 
   5   0   5      218.88      228.41      2.52 o 
   7   0   5      525.56      506.01      7.53 o 
   9   0   5        2.13        2.79      1.48 o 
  11   0   5       80.66       76.16      4.30 o 
 -12   1   5      256.60      249.50      5.24 o 
 -11   1   5       49.35       53.01      1.96 o 
 -10   1   5      523.48      512.33      5.59 o 
  -9   1   5        8.22        7.70      1.30 o 
  -8   1   5      187.88      192.46      2.15 o 
  -7   1   5      188.72      189.46      1.67 o 
  -6   1   5      129.37      114.77      1.34 o 
  -5   1   5      118.80      115.12      0.79 o 
  -4   1   5     1523.85     1592.96      7.72 o 
  -3   1   5     1382.39     1474.10      4.85 o 
  -2   1   5     3815.01     3921.93      8.78 o 
  -1   1   5     2005.59     2079.07      7.55 o 
   0   1   5      206.51      277.47      2.08 o 
   1   1   5      972.08     1051.66      4.35 o 
   2   1   5      939.21     1044.85      3.75 o 
   3   1   5      225.72      205.83      0.96 o 
   4   1   5     2147.86     2151.84     12.33 o 
   5   1   5        2.01        5.63      0.62 o 
   6   1   5      283.12      278.50      3.07 o 
   7   1   5       36.46       36.50      1.53 o 
   8   1   5      127.32      133.38      2.81 o 
   9   1   5        3.29        1.95      1.14 o 
  10   1   5       25.83       26.94      1.59 o 
  11   1   5        9.27        9.12      1.86 o 
 -12   2   5       15.05       14.09      1.79 o 
 -11   2   5        7.39        7.14      1.45 o 
 -10   2   5        0.62        2.22      1.35 o 
  -9   2   5      196.79      193.85      2.54 o 
  -8   2   5       54.95       53.14      1.34 o 
  -7   2   5      202.09      197.21      2.54 o 
  -6   2   5      569.50      530.54      2.25 o 
  -5   2   5     1170.84     1140.45      7.41 o 
  -4   2   5      268.65      293.74      1.32 o 
  -3   2   5       42.55       40.84      0.72 o 
  -2   2   5     1550.48     1680.88      6.28 o 
  -1   2   5     2554.77     2466.37      9.12 o 
   0   2   5      398.76      395.14      1.49 o 
   1   2   5        0.03        0.47      0.22 o 
   2   2   5     3475.28     3624.35     15.94 o 
   3   2   5       69.64       61.37      0.61 o 
   4   2   5      121.30      146.70      1.08 o 
   5   2   5      137.10      139.78      1.30 o 
   6   2   5        0.02        0.65      0.95 o 
   7   2   5     1291.04     1278.38     11.62 o 
   8   2   5       41.88       42.98      1.82 o 
   9   2   5        7.56        8.50      1.42 o 
  10   2   5       13.96       12.92      1.59 o 
  11   2   5       73.59       82.09      2.67 o 
 -12   3   5       44.36       45.03      2.13 o 
 -11   3   5        0.17        0.34      1.61 o 
 -10   3   5       40.99       42.30      1.46 o 
  -9   3   5        3.33        2.37      1.12 o 
  -8   3   5      100.38       98.48      2.05 o 
  -7   3   5     1619.37     1535.63      7.90 o 
  -6   3   5      336.17      331.57      1.87 o 
  -5   3   5      160.53      146.66      1.25 o 
  -4   3   5     1716.67     1796.49      6.87 o 
  -3   3   5      289.45      313.15      2.07 o 
  -2   3   5      404.66      410.33      2.46 o 
  -1   3   5       91.81      106.64      0.70 o 
   0   3   5     1048.81     1032.03      4.58 o 
   1   3   5      507.19      515.89      2.06 o 
   2   3   5      174.98      180.24      1.17 o 
   3   3   5       56.01       61.92      0.79 o 
   4   3   5      130.61      127.32      1.14 o 
   5   3   5       18.99       23.28      0.83 o 
   6   3   5      116.54      109.51      1.84 o 
   7   3   5      102.71      105.13      2.35 o 
   8   3   5      170.67      165.41      2.54 o 
   9   3   5      169.35      167.93      3.46 o 
  10   3   5       32.33       31.68      2.37 o 
 -11   4   5       63.74       64.80      2.09 o 
 -10   4   5       25.41       22.30      1.44 o 
  -9   4   5       77.32       82.36      2.12 o 
  -8   4   5       19.77       16.32      1.15 o 
  -7   4   5       29.84       27.43      1.27 o 
  -6   4   5      501.63      490.04      4.40 o 
  -5   4   5      186.39      191.95      1.52 o 
  -4   4   5      354.95      323.24      1.93 o 
  -3   4   5       63.82       64.83      1.13 o 
  -2   4   5       40.29       32.18      0.73 o 
  -1   4   5      725.33      724.83      4.70 o 
   0   4   5       43.40       42.55      0.55 o 
   1   4   5        5.90        2.86      0.36 o 
   2   4   5      572.76      622.13      2.93 o 
   3   4   5      810.75      730.32      2.92 o 
   4   4   5       24.51       32.50      0.88 o 
   5   4   5        4.16        4.07      0.79 o 
   6   4   5      165.81      182.92      2.19 o 
   7   4   5       75.94       66.79      1.84 o 
   8   4   5       19.08       19.46      1.52 o 
   9   4   5       66.95       73.08      2.39 o 
  10   4   5      112.35      118.72      4.01 o 
 -11   5   5       56.17       62.42      2.25 o 
 -10   5   5       71.03       78.47      2.54 o 
  -9   5   5        0.18        1.89      1.55 o 
  -8   5   5       86.81       89.44      2.10 o 
  -7   5   5      146.82      138.71      1.93 o 
  -6   5   5        0.17        0.39      0.77 o 
  -5   5   5       31.87       31.26      0.91 o 
  -4   5   5      328.03      347.26      4.55 o 
  -3   5   5      574.66      542.28      5.16 o 
  -2   5   5      201.69      207.87      1.34 o 
  -1   5   5      297.14      295.17      1.53 o 
   0   5   5      169.08      169.69      1.51 o 
   1   5   5     1669.65     1687.58      5.78 o 
   2   5   5      357.36      366.91      2.49 o 
   3   5   5      460.47      450.82      2.71 o 
   4   5   5      424.14      428.56      2.94 o 
   5   5   5        1.85        4.56      0.94 o 
   6   5   5        3.69        1.98      0.92 o 
   7   5   5       25.76       20.95      1.45 o 
   8   5   5        5.12        5.68      1.64 o 
   9   5   5       35.07       37.98      2.47 o 
  10   5   5        7.74        6.28      2.14 o 
 -10   6   5       35.08       37.30      2.20 o 
  -9   6   5       84.77       86.11      2.52 o 
  -8   6   5       20.14       18.14      1.71 o 
  -7   6   5        0.34        0.00      1.48 o 
  -6   6   5        2.70        1.78      1.24 o 
  -5   6   5      165.01      176.03      2.30 o 
  -4   6   5      173.05      171.21      1.78 o 
  -3   6   5       25.65       24.03      1.10 o 
  -2   6   5      652.36      661.97      5.53 o 
  -1   6   5       13.91       15.09      0.75 o 
   0   6   5        5.71        7.39      0.63 o 
   1   6   5       21.80       18.07      0.93 o 
   2   6   5      342.84      329.44      3.28 o 
   3   6   5      552.60      492.85      5.13 o 
   4   6   5       21.51       18.36      1.01 o 
   5   6   5        4.63        4.48      0.97 o 
   6   6   5      200.36      216.07      3.15 o 
   7   6   5       26.83       28.17      1.36 o 
   8   6   5        1.22        0.88      1.88 o 
   9   6   5        0.80        2.25      2.26 o 
 -10   7   5       17.11       17.73      2.29 o 
  -9   7   5        5.91        5.38      2.19 o 
  -8   7   5      137.15      142.09      3.92 o 
  -7   7   5      133.10      125.25      2.80 o 
  -6   7   5      132.32      138.69      3.31 o 
  -5   7   5       39.88       36.05      1.37 o 
  -4   7   5        6.96        6.76      1.13 o 
  -3   7   5     1116.17     1080.72      8.19 o 
  -2   7   5        1.51        1.86      0.93 o 
  -1   7   5        7.50        5.94      0.99 o 
   0   7   5        0.24        2.64      0.89 o 
   1   7   5       76.51       82.53      1.40 o 
   2   7   5       18.56       16.88      1.13 o 
   3   7   5        0.01        0.00      0.99 o 
   4   7   5      157.46      139.78      2.31 o 
   5   7   5      184.22      186.83      2.60 o 
   6   7   5        0.56        1.42      1.11 o 
   7   7   5        1.62        1.19      1.47 o 
   8   7   5       27.25       26.91      2.42 o 
  -9   8   5        2.88        3.14      2.14 o 
  -8   8   5       59.63       57.48      2.83 o 
  -7   8   5        7.18        5.90      1.79 o 
  -6   8   5       54.77       59.30      2.33 o 
  -5   8   5        1.93        3.45      1.35 o 
  -4   8   5       68.47       69.37      1.87 o 
  -3   8   5        6.64        4.24      1.24 o 
  -2   8   5      347.33      340.30      2.81 o 
  -1   8   5       94.55       96.08      1.73 o 
   0   8   5        2.14        2.58      1.11 o 
   1   8   5       16.27       12.77      1.15 o 
   2   8   5      212.63      210.10      2.88 o 
   3   8   5       52.02       48.58      1.50 o 
   4   8   5       16.22       12.37      1.41 o 
   5   8   5        0.68        1.52      1.32 o 
   6   8   5      289.93      306.86      4.92 o 
   7   8   5        3.55        4.42      1.90 o 
  -8   9   5        1.43        2.26      2.21 o 
  -7   9   5      302.02      312.52      5.67 o 
  -6   9   5        9.65        8.17      1.81 o 
  -5   9   5       39.23       38.64      1.97 o 
  -4   9   5        0.07        0.00      1.25 o 
  -3   9   5       81.32       83.69      1.92 o 
  -2   9   5        0.11        0.06      1.17 o 
  -1   9   5        0.82        0.79      1.24 o 
   0   9   5       30.18       32.01      1.54 o 
   1   9   5      314.50      322.78      3.38 o 
   2   9   5        0.23        0.61      1.15 o 
   3   9   5        7.73        6.97      1.37 o 
   4   9   5        2.88        0.30      1.47 o 
   5   9   5       42.61       39.74      1.90 o 
   6   9   5        2.11        0.00      2.10 o 
  -6  10   5       64.58       73.33      3.24 o 
  -5  10   5        0.02        2.33      2.09 o 
  -4  10   5        0.43        0.09      1.35 o 
  -3  10   5        8.75        8.32      1.38 o 
  -2  10   5      112.23      113.65      3.84 o 
  -1  10   5        0.71        1.39      1.22 o 
   0  10   5       86.76       91.89      2.41 o 
   1  10   5        3.25        1.44      1.54 o 
   2  10   5      241.84      245.57      5.86 o 
   3  10   5       50.42       48.62      2.12 o 
   4  10   5       20.72       20.54      1.89 o 
   5  10   5        0.08        0.30      1.78 o 
  -4  11   5       47.44       48.08      2.33 o 
  -3  11   5       56.41       62.96      2.03 o 
  -2  11   5        2.00        1.11      1.37 o 
  -1  11   5        5.16        5.12      1.72 o 
   0  11   5        9.01       10.73      2.15 o 
   1  11   5      113.12      105.95      3.26 o 
   2  11   5       73.10       68.95      2.56 o 
   3  11   5        1.30        1.66      1.82 o 
 -12   0   6      174.22      159.43      7.10 o 
 -10   0   6       11.54       13.20      2.21 o 
  -8   0   6      262.59      247.65      3.71 o 
  -6   0   6      665.04      691.87      3.52 o 
  -4   0   6     6601.03     6637.00     29.64 o 
  -2   0   6      986.91     1075.88      5.71 o 
   0   0   6     1105.38     1306.41      8.82 o 
   2   0   6     1161.25     1195.36      9.41 o 
   4   0   6      676.46      665.47      6.92 o 
   6   0   6       69.30       75.32      2.67 o 
   8   0   6       21.28       19.99      1.63 o 
  10   0   6      237.20      239.65      7.22 o 
 -12   1   6        0.37        0.74      1.67 o 
 -11   1   6      159.46      163.48      2.70 o 
 -10   1   6       20.55       18.75      1.35 o 
  -9   1   6      344.85      346.84      3.44 o 
  -8   1   6       12.88       13.01      0.92 o 
  -7   1   6       63.07       50.07      1.02 o 
  -6   1   6      235.10      214.71      1.48 o 
  -5   1   6       95.86       88.18      0.78 o 
  -4   1   6      306.47      335.85      2.21 o 
  -3   1   6     2692.36     2668.18      6.39 o 
  -2   1   6      715.50      789.03      3.15 o 
  -1   1   6      592.19      586.75      2.10 o 
   0   1   6      217.93      225.76      1.36 o 
   1   1   6      536.78      526.63      2.60 o 
   2   1   6      271.61      298.06      1.19 o 
   3   1   6      123.10      135.41      0.99 o 
   4   1   6      324.42      316.99      1.84 o 
   5   1   6     2318.99     2290.30     14.96 o 
   6   1   6        2.43        2.36      1.09 o 
   7   1   6      152.37      140.12      2.60 o 
   8   1   6        0.13        0.32      1.14 o 
   9   1   6      222.33      231.13      2.81 o 
  10   1   6       97.01      100.78      2.87 o 
 -12   2   6      252.85      253.11      5.11 o 
 -11   2   6        1.99        1.22      1.44 o 
 -10   2   6        3.70        2.47      1.39 o 
  -9   2   6      274.17      266.59      2.85 o 
  -8   2   6      295.10      303.42      2.92 o 
  -7   2   6       39.20       33.70      1.07 o 
  -6   2   6      184.12      188.44      1.95 o 
  -5   2   6      228.70      217.38      1.80 o 
  -4   2   6      688.16      732.62      3.52 o 
  -3   2   6       27.70       26.40      0.48 o 
  -2   2   6      279.03      275.74      1.52 o 
  -1   2   6       96.06      113.70      0.88 o 
   0   2   6      445.43      419.77      1.98 o 
   1   2   6     1683.32     1726.48      9.40 o 
   2   2   6       57.95       52.18      0.86 o 
   3   2   6      167.08      184.91      1.38 o 
   4   2   6      411.59      399.15      2.65 o 
   5   2   6      386.90      381.70      2.81 o 
   6   2   6      164.93      168.80      2.20 o 
   7   2   6       24.68       25.06      1.27 o 
   8   2   6       12.10       12.67      1.33 o 
   9   2   6       43.55       42.45      1.64 o 
  10   2   6      264.12      272.90      3.34 o 
 -12   3   6       64.29       63.92      2.38 o 
 -11   3   6       82.27       79.73      2.11 o 
 -10   3   6       71.07       73.18      1.97 o 
  -9   3   6       82.67       88.01      1.84 o 
  -8   3   6       94.83       87.51      2.51 o 
  -7   3   6       35.79       39.37      1.40 o 
  -6   3   6      113.10      105.33      1.41 o 
  -5   3   6        1.26        1.84      0.53 o 
  -4   3   6       51.72       56.45      0.75 o 
  -3   3   6     2860.17     2888.81     12.37 o 
  -2   3   6      132.77      140.35      0.94 o 
  -1   3   6      828.98      817.39      3.94 o 
   0   3   6        7.29        7.81      0.30 o 
   1   3   6      413.33      362.57      2.96 o 
   2   3   6     1561.62     1622.75      6.95 o 
   3   3   6       45.90       40.43      0.69 o 
   4   3   6      274.21      300.49      2.50 o 
   5   3   6      808.25      805.21      6.92 o 
   6   3   6       30.67       22.90      1.14 o 
   7   3   6       45.09       43.75      1.63 o 
   8   3   6       79.65       81.99      1.94 o 
   9   3   6      108.23      112.60      2.74 o 
  10   3   6       65.33       66.53      2.44 o 
 -11   4   6       20.31       21.00      1.69 o 
 -10   4   6       49.50       52.64      1.76 o 
  -9   4   6      294.05      289.59      4.00 o 
  -8   4   6      310.27      321.27      3.16 o 
  -7   4   6      252.75      243.94      3.77 o 
  -6   4   6       68.48       64.87      1.18 o 
  -5   4   6        4.41        2.50      0.74 o 
  -4   4   6      245.70      249.01      2.03 o 
  -3   4   6       23.27       30.13      0.63 o 
  -2   4   6      328.47      368.88      2.55 o 
  -1   4   6      812.73      790.09      4.05 o 
   0   4   6      185.12      189.43      1.09 o 
   1   4   6      998.67     1012.22      4.49 o 
   2   4   6      420.42      393.52      1.94 o 
   3   4   6       24.21       29.51      0.89 o 
   4   4   6       76.45       72.84      1.23 o 
   5   4   6       68.86       61.79      1.47 o 
   6   4   6       64.11       64.30      1.78 o 
   7   4   6      125.66      129.51      2.34 o 
   8   4   6       78.40       81.38      2.17 o 
   9   4   6        0.08        0.50      1.67 o 
  10   4   6       37.35       36.44      2.57 o 
 -11   5   6       27.31       26.97      1.95 o 
 -10   5   6        0.10        0.88      1.71 o 
  -9   5   6       73.62       69.54      2.09 o 
  -8   5   6       23.14       22.85      1.37 o 
  -7   5   6      108.91      100.64      1.58 o 
  -6   5   6      317.53      312.60      2.45 o 
  -5   5   6       44.38       47.18      1.21 o 
  -4   5   6        0.24        0.63      0.54 o 
  -3   5   6      296.14      303.37      2.87 o 
  -2   5   6      395.01      360.25      1.92 o 
  -1   5   6       86.21       80.51      0.90 o 
   0   5   6      937.62      928.54      3.61 o 
   1   5   6      880.58      795.64      3.02 o 
   2   5   6       77.05       77.99      1.08 o 
   3   5   6       39.81       46.15      1.01 o 
   4   5   6       11.08       15.35      0.84 o 
   5   5   6       74.08       60.16      1.30 o 
   6   5   6      122.72      130.54      2.04 o 
   7   5   6       13.40       11.75      1.42 o 
   8   5   6       76.46       78.72      2.17 o 
   9   5   6      134.09      148.84      4.51 o 
 -10   6   6        0.15        1.20      1.65 o 
  -9   6   6        9.45        8.17      1.70 o 
  -8   6   6      141.14      140.83      3.30 o 
  -7   6   6      207.67      195.46      3.74 o 
  -6   6   6      195.69      198.64      2.44 o 
  -5   6   6      225.50      218.44      2.23 o 
  -4   6   6        0.36        1.59      0.80 o 
  -3   6   6      344.30      333.31      2.31 o 
  -2   6   6        0.23        1.60      0.71 o 
  -1   6   6      589.01      567.15      5.90 o 
   0   6   6      427.86      440.23      2.40 o 
   1   6   6      170.12      158.76      1.57 o 
   2   6   6       29.82       29.75      1.15 o 
   3   6   6       95.85      104.02      1.79 o 
   4   6   6       10.30       15.78      1.08 o 
   5   6   6      141.08      141.65      2.93 o 
   6   6   6       58.36       52.50      1.41 o 
   7   6   6      143.97      152.29      2.68 o 
   8   6   6        1.53        2.04      2.09 o 
   9   6   6        0.18        0.00      2.13 o 
 -10   7   6       19.70       19.86      2.33 o 
  -9   7   6       70.69       67.93      2.90 o 
  -8   7   6        5.92        5.01      2.03 o 
  -7   7   6       88.71       93.86      3.26 o 
  -6   7   6       99.20      100.42      2.40 o 
  -5   7   6       36.18       35.83      1.58 o 
  -4   7   6       67.27       62.40      1.47 o 
  -3   7   6       10.99       10.27      1.05 o 
  -2   7   6      193.69      186.83      2.08 o 
  -1   7   6       73.73       74.18      1.37 o 
   0   7   6      565.62      545.79      4.61 o 
   1   7   6      194.59      186.43      2.08 o 
   2   7   6      354.75      332.36      4.02 o 
   3   7   6        5.85        4.43      1.05 o 
   4   7   6        0.48        1.85      1.22 o 
   5   7   6      163.82      154.16      2.54 o 
   6   7   6       33.04       37.19      1.61 o 
   7   7   6        0.01        0.00      1.73 o 
   8   7   6      176.28      190.43      6.61 o 
  -9   8   6       73.89       74.39      3.07 o 
  -8   8   6       51.24       54.98      2.84 o 
  -7   8   6       12.39       12.52      1.83 o 
  -6   8   6       11.64        9.67      1.47 o 
  -5   8   6      326.82      324.30      4.05 o 
  -4   8   6       10.42       13.36      1.35 o 
  -3   8   6      173.12      177.45      2.53 o 
  -2   8   6        7.64        5.75      1.10 o 
  -1   8   6      104.15      103.03      1.79 o 
   0   8   6        2.09        3.63      1.08 o 
   1   8   6      140.08      143.04      2.21 o 
   2   8   6        9.92        7.46      1.14 o 
   3   8   6      194.75      200.56      2.63 o 
   4   8   6        1.24        2.36      1.37 o 
   5   8   6       18.05       20.67      1.51 o 
   6   8   6        8.06        8.43      1.51 o 
   7   8   6       46.35       44.90      2.57 o 
  -8   9   6       16.43       19.71      2.32 o 
  -7   9   6        0.10        2.03      1.85 o 
  -6   9   6       95.72       98.95      3.17 o 
  -5   9   6       60.44       66.56      2.28 o 
  -4   9   6        5.72        6.00      1.28 o 
  -3   9   6       21.67       25.37      1.48 o 
  -2   9   6        5.20        5.66      1.31 o 
  -1   9   6        0.27        0.00      1.24 o 
   0   9   6      126.11      119.34      2.48 o 
   1   9   6        5.07        5.24      1.31 o 
   2   9   6       89.89       84.14      2.00 o 
   3   9   6       17.46       16.26      1.48 o 
   4   9   6      320.98      335.30      4.50 o 
   5   9   6       16.48       18.51      1.67 o 
   6   9   6      178.38      177.02      4.59 o 
  -6  10   6        5.04        6.00      1.99 o 
  -5  10   6      109.48      115.91      3.06 o 
  -4  10   6       27.08       30.47      1.71 o 
  -3  10   6       80.79       79.60      2.45 o 
  -2  10   6        8.09        6.79      1.37 o 
  -1  10   6       99.95       98.25      2.12 o 
   0  10   6       65.53       67.18      2.27 o 
   1  10   6       54.61       54.98      2.00 o 
   2  10   6       10.25        6.90      1.52 o 
   3  10   6       30.28       30.31      1.97 o 
   4  10   6        1.04        1.63      1.61 o 
   5  10   6        0.31        0.07      1.81 o 
  -4  11   6       33.76       34.61      1.93 o 
  -3  11   6        6.91        4.93      1.50 o 
  -2  11   6       24.76       23.99      1.64 o 
  -1  11   6        1.42        1.93      1.72 o 
   0  11   6       96.75       97.95      3.24 o 
   1  11   6        3.96        3.74      2.05 o 
   2  11   6       90.33      101.36      3.26 o 
 -11   0   7      117.78      123.25      3.20 o 
  -9   0   7       55.02       43.57      1.99 o 
  -7   0   7      596.40      576.07      4.71 o 
  -5   0   7     2509.08     2350.91      9.96 o 
  -3   0   7     1492.44     1451.12      4.75 o 
  -1   0   7       22.55       13.43      0.40 o 
   1   0   7      767.01      738.47      6.14 o 
   3   0   7      704.19      696.74      6.26 o 
   5   0   7      455.93      466.26      4.08 o 
   7   0   7      915.47      930.58     18.27 o 
   9   0   7       19.01       15.38      1.84 o 
 -12   1   7       41.81       38.64      2.08 o 
 -11   1   7       72.04       76.99      2.10 o 
 -10   1   7      128.67      135.63      2.97 o 
  -9   1   7       63.44       65.35      1.60 o 
  -8   1   7        8.54        7.68      0.93 o 
  -7   1   7      317.50      290.73      2.29 o 
  -6   1   7     1272.21     1289.67      6.11 o 
  -5   1   7       92.45       96.93      1.49 o 
  -4   1   7        0.26        0.63      0.37 o 
  -3   1   7        8.35        7.63      0.36 o 
  -2   1   7      269.78      247.02      1.24 o 
  -1   1   7      577.13      619.68      2.42 o 
   0   1   7       13.13       10.96      0.30 o 
   1   1   7      322.70      359.92      1.77 o 
   2   1   7      381.72      344.90      1.47 o 
   3   1   7       48.88       44.20      0.58 o 
   4   1   7        0.10        1.29      0.56 o 
   5   1   7      223.52      222.80      2.94 o 
   6   1   7      241.72      251.22      4.45 o 
   7   1   7        5.17        2.92      1.07 o 
   8   1   7      238.32      250.08      3.50 o 
   9   1   7        0.56        0.15      1.26 o 
  10   1   7       56.09       60.61      1.85 o 
 -12   2   7        8.41        8.60      1.61 o 
 -11   2   7      143.29      148.45      2.60 o 
 -10   2   7       18.26       17.43      1.49 o 
  -9   2   7       22.86       22.76      1.44 o 
  -8   2   7      594.54      582.20      7.31 o 
  -7   2   7      142.43      136.25      2.05 o 
  -6   2   7      114.81      111.13      1.57 o 
  -5   2   7      310.95      298.67      2.31 o 
  -4   2   7       22.93       34.83      0.59 o 
  -3   2   7     2429.17     2313.59      9.27 o 
  -2   2   7      202.77      220.68      1.18 o 
  -1   2   7      719.11      787.42      3.72 o 
   0   2   7       84.86       81.56      0.61 o 
   1   2   7        0.37        2.26      0.33 o 
   2   2   7      159.75      141.05      0.93 o 
   3   2   7     2103.73     2071.68     12.92 o 
   4   2   7        7.46       13.73      0.62 o 
   5   2   7     1000.05      956.22      9.63 o 
   6   2   7      461.42      446.52      3.48 o 
   7   2   7       66.37       66.78      1.64 o 
   8   2   7       58.55       65.99      2.29 o 
   9   2   7       56.89       57.57      1.75 o 
  10   2   7       12.18        9.94      1.60 o 
 -11   3   7       33.32       34.24      1.77 o 
 -10   3   7      439.19      449.78      9.14 o 
  -9   3   7      319.56      315.34      2.95 o 
  -8   3   7      126.96      117.55      2.02 o 
  -7   3   7       24.25       24.31      1.10 o 
  -6   3   7       41.42       47.45      1.14 o 
  -5   3   7        0.79        2.31      0.60 o 
  -4   3   7       29.26       28.37      0.71 o 
  -3   3   7        1.75        2.79      0.49 o 
  -2   3   7     1310.63     1335.83      4.08 o 
  -1   3   7      753.40      735.77      2.61 o 
   0   3   7       22.31       23.16      0.36 o 
   1   3   7      114.63      127.53      0.88 o 
   2   3   7       25.06       24.15      0.64 o 
   3   3   7        0.03        0.12      0.48 o 
   4   3   7       84.81       87.44      1.21 o 
   5   3   7      252.72      269.47      2.50 o 
   6   3   7       56.48       54.07      1.96 o 
   7   3   7       34.31       37.80      1.51 o 
   8   3   7       56.13       56.57      1.78 o 
   9   3   7        4.14        3.76      1.55 o 
  10   3   7       48.75       51.78      2.44 o 
 -11   4   7      220.93      232.09      3.21 o 
 -10   4   7        0.44        1.53      1.17 o 
  -9   4   7        3.25        3.09      1.25 o 
  -8   4   7       43.77       40.29      1.51 o 
  -7   4   7        1.58        1.37      0.94 o 
  -6   4   7        4.97        3.12      0.82 o 
  -5   4   7      522.72      519.47      3.84 o 
  -4   4   7      102.63       91.35      1.43 o 
  -3   4   7      503.00      511.21      5.09 o 
  -2   4   7        2.67        5.99      0.45 o 
  -1   4   7      685.86      640.18      3.23 o 
   0   4   7      821.35      832.03      5.99 o 
   1   4   7      462.89      454.97      2.63 o 
   2   4   7      218.70      220.45      1.72 o 
   3   4   7      634.14      573.87      3.81 o 
   4   4   7      103.73      105.28      1.57 o 
   5   4   7      470.82      458.87      3.39 o 
   6   4   7        1.20        2.27      1.24 o 
   7   4   7       47.45       46.13      1.74 o 
   8   4   7       83.68       91.16      2.26 o 
   9   4   7       17.47       17.72      1.99 o 
 -11   5   7       19.73       16.20      1.85 o 
 -10   5   7      205.89      212.11      3.75 o 
  -9   5   7      132.82      128.99      2.60 o 
  -8   5   7       17.22       20.56      1.35 o 
  -7   5   7       17.30       15.85      1.05 o 
  -6   5   7       67.82       76.57      1.42 o 
  -5   5   7      393.45      384.48      3.03 o 
  -4   5   7       33.54       37.96      0.84 o 
  -3   5   7      213.63      194.21      2.24 o 
  -2   5   7      222.48      235.21      2.55 o 
  -1   5   7      338.43      332.71      3.34 o 
   0   5   7      151.04      163.42      1.47 o 
   1   5   7       55.63       56.34      1.18 o 
   2   5   7       24.35       23.55      0.99 o 
   3   5   7       39.78       51.77      1.22 o 
   4   5   7      211.23      200.42      2.80 o 
   5   5   7        1.24        0.63      0.92 o 
   6   5   7       97.16       89.79      2.06 o 
   7   5   7        0.08        0.00      1.38 o 
   8   5   7        4.31        4.29      1.50 o 
   9   5   7      215.57      222.04      3.76 o 
 -10   6   7        0.73        0.36      2.03 o 
  -9   6   7       57.33       56.15      2.69 o 
  -8   6   7       38.20       38.52      2.37 o 
  -7   6   7      120.71      125.99      2.68 o 
  -6   6   7       16.16       16.45      1.14 o 
  -5   6   7       21.60       22.09      1.10 o 
  -4   6   7      118.38      111.32      1.76 o 
  -3   6   7       47.72       52.39      1.21 o 
  -2   6   7      561.49      534.01      4.91 o 
  -1   6   7       24.86       24.95      1.06 o 
   0   6   7     1160.16     1093.05      7.30 o 
   1   6   7      208.73      203.55      2.51 o 
   2   6   7       24.45       21.13      1.12 o 
   3   6   7      392.05      366.91      2.81 o 
   4   6   7      118.32      131.88      2.05 o 
   5   6   7       32.62       28.78      1.37 o 
   6   6   7        5.43        4.09      1.28 o 
   7   6   7       18.57       18.89      1.63 o 
   8   6   7      215.55      229.11      5.32 o 
  -9   7   7       52.37       44.65      2.64 o 
  -8   7   7        7.96        7.85      2.16 o 
  -7   7   7       86.37       88.10      2.26 o 
  -6   7   7       13.62       13.93      1.69 o 
  -5   7   7      872.45      847.80      6.86 o 
  -4   7   7        6.29        6.68      1.04 o 
  -3   7   7        3.67        2.85      0.99 o 
  -2   7   7        9.93       15.18      1.14 o 
  -1   7   7        0.29        0.00      0.91 o 
   0   7   7        0.16        0.00      0.92 o 
   1   7   7      401.64      393.45      2.89 o 
   2   7   7       93.97       94.38      1.70 o 
   3   7   7      148.84      150.97      2.61 o 
   4   7   7       77.04       72.97      1.80 o 
   5   7   7       34.59       38.61      1.60 o 
   6   7   7        2.03        3.36      1.36 o 
   7   7   7       29.01       29.29      2.04 o 
   8   7   7        9.18        7.30      2.70 o 
  -8   8   7      141.68      154.10      3.74 o 
  -7   8   7       17.70       19.30      2.06 o 
  -6   8   7       72.07       72.54      2.66 o 
  -5   8   7      129.11      131.40      2.57 o 
  -4   8   7       74.46       68.84      1.81 o 
  -3   8   7      114.70      113.86      1.91 o 
  -2   8   7       81.64       80.53      1.69 o 
  -1   8   7       34.87       27.93      1.32 o 
   0   8   7      396.81      384.71      3.32 o 
   1   8   7        4.88        5.72      1.26 o 
   2   8   7       21.87       23.90      1.32 o 
   3   8   7       17.08       13.66      1.35 o 
   4   8   7      146.31      152.23      2.69 o 
   5   8   7        2.80        2.34      1.44 o 
   6   8   7       34.99       38.55      1.91 o 
   7   8   7       16.26       18.74      2.32 o 
  -7   9   7       61.12       70.26      2.69 o 
  -6   9   7       14.18       15.93      2.06 o 
  -5   9   7      181.29      177.03      2.70 o 
  -4   9   7       17.82       15.46      1.46 o 
  -3   9   7       74.03       66.40      1.86 o 
  -2   9   7        0.69        1.11      1.36 o 
  -1   9   7       91.81       91.70      2.19 o 
   0   9   7        6.44        5.75      1.40 o 
   1   9   7       67.43       74.31      1.94 o 
   2   9   7        0.02        1.62      1.36 o 
   3   9   7      197.45      200.63      3.12 o 
   4   9   7       43.98       51.11      1.94 o 
   5   9   7       37.46       37.50      1.88 o 
   6   9   7        7.67        9.81      1.84 o 
  -6  10   7       24.68       28.52      2.04 o 
  -5  10   7       15.63       18.25      1.84 o 
  -4  10   7      154.85      164.15      2.70 o 
  -3  10   7        2.39        1.35      1.43 o 
  -2  10   7        0.80        0.66      1.35 o 
  -1  10   7       33.26       37.01      1.97 o 
   0  10   7       41.15       46.57      2.10 o 
   1  10   7        0.02        0.00      1.47 o 
   2  10   7        1.99        0.00      1.43 o 
   3  10   7       10.69       12.14      1.99 o 
   4  10   7      113.70      112.84      2.54 o 
  -3  11   7       20.50       18.57      1.63 o 
  -2  11   7       32.41       33.63      1.85 o 
  -1  11   7       63.88       68.22      2.46 o 
   0  11   7       90.98       92.18      2.68 o 
   1  11   7        7.68        7.85      1.73 o 
 -12   0   8       96.86      104.84      3.80 o 
 -10   0   8      155.38      141.80      3.14 o 
  -8   0   8      251.09      272.28      5.13 o 
  -6   0   8      613.14      640.41      4.29 o 
  -4   0   8      422.67      398.30      2.69 o 
  -2   0   8       85.94       80.25      1.23 o 
   0   0   8       63.61       72.01      0.80 o 
   2   0   8       17.30       19.29      0.56 o 
   4   0   8      986.18     1045.82      9.17 o 
   6   0   8       21.41       23.97      1.75 o 
   8   0   8       98.54      109.38      4.11 o 
  10   0   8       17.90       17.32      2.47 o 
 -12   1   8        0.74        1.60      1.56 o 
 -11   1   8        5.81        3.71      1.34 o 
 -10   1   8       17.95       19.36      1.51 o 
  -9   1   8      255.96      250.21      2.92 o 
  -8   1   8        3.29        3.92      0.88 o 
  -7   1   8       43.95       39.45      1.07 o 
  -6   1   8       27.27       24.73      0.79 o 
  -5   1   8     1630.72     1553.89      4.76 o 
  -4   1   8      114.71      115.85      0.91 o 
  -3   1   8      819.65      830.85      3.02 o 
  -2   1   8       10.54       11.29      0.28 o 
  -1   1   8     2053.66     2067.33      7.70 o 
   0   1   8      506.42      525.04      3.92 o 
   1   1   8       15.19       14.15      0.42 o 
   2   1   8      313.69      336.03      1.97 o 
   3   1   8     1620.42     1557.05      7.84 o 
   4   1   8       24.98       24.26      0.96 o 
   5   1   8      157.85      164.89      2.22 o 
   6   1   8        3.18        2.18      1.02 o 
   7   1   8      263.06      262.82      3.21 o 
   8   1   8        0.00        0.00      1.15 o 
   9   1   8      110.90      115.66      2.35 o 
  10   1   8        0.46        0.45      1.48 o 
 -12   2   8       56.77       57.98      2.11 o 
 -11   2   8       38.30       36.75      1.83 o 
 -10   2   8      164.98      165.61      2.58 o 
  -9   2   8        3.71        2.83      1.25 o 
  -8   2   8       44.66       45.11      1.39 o 
  -7   2   8      214.24      202.31      3.81 o 
  -6   2   8      128.62      129.64      1.95 o 
  -5   2   8       81.01       78.89      1.09 o 
  -4   2   8     1325.76     1355.14      6.17 o 
  -3   2   8        1.44        2.15      0.33 o 
  -2   2   8      146.37      146.10      0.84 o 
  -1   2   8      833.80      863.18      5.48 o 
   0   2   8        0.33        4.76      0.33 o 
   1   2   8      117.18      105.78      1.09 o 
   2   2   8        2.49        0.76      0.45 o 
   3   2   8      688.85      704.43      3.58 o 
   4   2   8      131.11      129.53      1.36 o 
   5   2   8       16.08       20.13      1.21 o 
   6   2   8       11.07       15.35      1.24 o 
   7   2   8        4.69        4.95      1.17 o 
   8   2   8      280.54      288.56      3.76 o 
   9   2   8        0.77        0.63      1.36 o 
  10   2   8       32.89       35.43      1.91 o 
 -11   3   8        5.55        5.11      1.43 o 
 -10   3   8       16.82       20.43      1.54 o 
  -9   3   8      124.69      135.01      2.14 o 
  -8   3   8        4.34        3.66      1.16 o 
  -7   3   8       66.81       61.55      1.29 o 
  -6   3   8      793.81      729.80      6.84 o 
  -5   3   8      907.73      930.78      3.71 o 
  -4   3   8        0.15        1.57      0.54 o 
  -3   3   8        1.50        1.23      0.36 o 
  -2   3   8       53.03       45.63      0.65 o 
  -1   3   8      433.17      395.48      1.79 o 
   0   3   8      517.30      511.62      1.84 o 
   1   3   8     1299.77     1281.32      5.85 o 
   2   3   8       81.25       85.62      0.97 o 
   3   3   8     1241.61     1209.60      6.64 o 
   4   3   8        9.40        7.48      0.77 o 
   5   3   8        9.72        5.76      1.08 o 
   6   3   8       46.52       49.05      1.80 o 
   7   3   8      309.34      301.36      3.34 o 
   8   3   8        2.02        1.38      1.33 o 
   9   3   8       73.08       76.46      2.60 o 
 -11   4   8      104.20       99.54      3.26 o 
 -10   4   8      171.14      180.46      2.70 o 
  -9   4   8        6.31        6.04      1.30 o 
  -8   4   8       10.06       14.75      1.28 o 
  -7   4   8      187.86      183.73      2.57 o 
  -6   4   8        2.75        2.35      0.85 o 
  -5   4   8        2.65        3.79      0.78 o 
  -4   4   8       45.39       55.34      1.15 o 
  -3   4   8      189.85      177.97      1.39 o 
  -2   4   8      530.75      516.76      1.87 o 
  -1   4   8       66.28       61.80      0.83 o 
   0   4   8      370.57      388.97      2.74 o 
   1   4   8      359.00      348.81      1.99 o 
   2   4   8      150.03      133.74      1.32 o 
   3   4   8        1.26        0.86      0.74 o 
   4   4   8      304.21      306.79      3.06 o 
   5   4   8        4.51        4.03      1.04 o 
   6   4   8       48.00       47.95      1.61 o 
   7   4   8       69.20       66.32      2.53 o 
   8   4   8       12.98       13.61      1.54 o 
   9   4   8       62.19       66.97      2.31 o 
 -11   5   8        1.99        3.32      1.65 o 
 -10   5   8      101.18      107.34      2.59 o 
  -9   5   8      174.86      180.42      2.62 o 
  -8   5   8       33.15       31.55      1.50 o 
  -7   5   8       22.65       23.25      1.22 o 
  -6   5   8        8.48        8.41      0.90 o 
  -5   5   8       62.80       69.55      1.81 o 
  -4   5   8       75.45       78.02      1.44 o 
  -3   5   8       35.84       35.76      1.16 o 
  -2   5   8      463.11      437.60      2.40 o 
  -1   5   8      492.78      498.93      4.36 o 
   0   5   8       58.44       63.49      1.07 o 
   1   5   8      662.60      609.77      2.79 o 
   2   5   8      680.38      682.32      4.51 o 
   3   5   8      613.16      576.82      5.71 o 
   4   5   8        6.89        7.10      0.99 o 
   5   5   8       33.82       38.12      1.30 o 
   6   5   8      117.53      123.01      2.33 o 
   7   5   8       73.45       78.86      2.17 o 
   8   5   8       55.90       54.56      2.09 o 
   9   5   8        2.22        2.93      1.91 o 
 -10   6   8       59.82       65.26      2.90 o 
  -9   6   8       35.68       32.36      2.47 o 
  -8   6   8       39.94       39.78      2.46 o 
  -7   6   8      223.95      214.86      2.58 o 
  -6   6   8        2.21        1.27      0.93 o 
  -5   6   8      225.30      228.98      3.62 o 
  -4   6   8      161.54      166.01      1.88 o 
  -3   6   8      251.88      251.47      2.81 o 
  -2   6   8      239.21      227.20      2.35 o 
  -1   6   8      391.14      381.70      4.07 o 
   0   6   8       51.69       51.70      1.09 o 
   1   6   8      561.96      564.30      2.89 o 
   2   6   8      110.08       94.35      1.52 o 
   3   6   8        0.02        0.28      1.00 o 
   4   6   8      150.98      140.16      2.61 o 
   5   6   8       27.11       29.35      1.41 o 
   6   6   8        0.42        0.40      1.54 o 
   7   6   8       31.47       31.82      2.06 o 
   8   6   8        5.34        4.68      1.81 o 
  -9   7   8       18.28       18.40      2.28 o 
  -8   7   8       97.82       91.41      3.04 o 
  -7   7   8      139.73      137.37      2.44 o 
  -6   7   8       16.96       19.28      1.24 o 
  -5   7   8      235.13      248.03      4.81 o 
  -4   7   8        0.10        0.23      1.04 o 
  -3   7   8       35.19       36.46      1.35 o 
  -2   7   8      847.74      815.42      5.59 o 
  -1   7   8       89.41       90.51      1.53 o 
   0   7   8       76.42       69.17      1.54 o 
   1   7   8        9.34       10.13      1.03 o 
   2   7   8       23.11       26.18      1.19 o 
   3   7   8      128.58      120.23      1.96 o 
   4   7   8        1.50        1.42      1.15 o 
   5   7   8        2.04        0.33      1.31 o 
   6   7   8      384.73      395.79      6.04 o 
   7   7   8       28.84       28.29      2.11 o 
  -8   8   8        6.49        7.47      2.24 o 
  -7   8   8      582.93      583.84      5.39 o 
  -6   8   8        9.55       11.59      1.61 o 
  -5   8   8        5.17        4.77      1.29 o 
  -4   8   8        5.96        5.78      1.16 o 
  -3   8   8       89.12       86.99      2.05 o 
  -2   8   8       46.92       45.00      1.47 o 
  -1   8   8       54.94       49.01      1.44 o 
   0   8   8        3.22        5.91      1.14 o 
   1   8   8      120.05      134.03      2.21 o 
   2   8   8        0.13        0.00      1.06 o 
   3   8   8       14.55       16.31      1.29 o 
   4   8   8        0.23        2.09      1.38 o 
   5   8   8       33.72       32.10      1.69 o 
   6   8   8        8.09        6.50      1.50 o 
  -7   9   8        0.55        1.47      1.75 o 
  -6   9   8      164.95      177.70      5.30 o 
  -5   9   8        5.00        6.47      1.50 o 
  -4   9   8        1.14        1.49      1.31 o 
  -3   9   8        0.43        1.40      1.34 o 
  -2   9   8      182.12      177.60      2.42 o 
  -1   9   8       24.03       23.99      1.54 o 
   0   9   8       39.47       36.12      1.62 o 
   1   9   8        9.55        9.05      1.39 o 
   2   9   8      157.67      174.46      2.71 o 
   3   9   8       19.71       17.40      1.48 o 
   4   9   8       25.49       23.11      1.70 o 
   5   9   8        2.61        4.21      1.56 o 
  -5  10   8       19.71       17.89      1.81 o 
  -4  10   8        0.25        2.47      1.55 o 
  -3  10   8       16.45       15.69      1.57 o 
  -2  10   8       10.12       10.89      1.53 o 
  -1  10   8       16.42       17.27      2.40 o 
   0  10   8        9.95       10.77      1.69 o 
   1  10   8      178.06      183.16      3.13 o 
   2  10   8        6.99        5.89      1.54 o 
   3  10   8       22.85       23.19      2.10 o 
  -2  11   8      102.97      100.55      2.60 o 
  -1  11   8        0.94        3.35      1.70 o 
   0  11   8       27.10       28.49      2.09 o 
 -11   0   9       71.25       71.07      3.28 o 
  -9   0   9      256.04      252.39      3.73 o 
  -7   0   9      453.52      427.34      5.30 o 
  -5   0   9      240.66      220.87      2.28 o 
  -3   0   9     5279.52     5163.96     26.76 o 
  -1   0   9        0.53        1.17      0.25 o 
   1   0   9      238.53      206.80      2.53 o 
   3   0   9       19.27       15.63      1.06 o 
   5   0   9     1690.25     1633.79     26.81 o 
   7   0   9       12.80       16.92      1.71 o 
   9   0   9      249.91      262.63      4.29 o 
 -12   1   9      104.46      102.64      2.65 o 
 -11   1   9        0.53        0.00      1.48 o 
 -10   1   9        8.92        5.87      1.37 o 
  -9   1   9        2.71        1.32      0.99 o 
  -8   1   9      292.38      295.03      2.93 o 
  -7   1   9       13.86       17.56      0.88 o 
  -6   1   9      373.76      357.02      2.07 o 
  -5   1   9      599.20      585.55      4.39 o 
  -4   1   9     1198.85     1179.52      4.89 o 
  -3   1   9      109.37      114.72      0.77 o 
  -2   1   9        0.21        0.71      0.21 o 
  -1   1   9      119.84      147.32      0.78 o 
   0   1   9       57.61       67.79      0.67 o 
   1   1   9       14.50       11.81      0.43 o 
   2   1   9        7.13        8.92      0.43 o 
   3   1   9        1.37        0.78      0.84 o 
   4   1   9      176.85      166.69      2.21 o 
   5   1   9       19.55       17.77      1.22 o 
   6   1   9      250.06      254.08      2.72 o 
   7   1   9        2.98        2.84      1.16 o 
   8   1   9       26.94       28.50      1.49 o 
   9   1   9       17.20       20.05      1.52 o 
 -11   2   9      273.15      276.50      5.00 o 
 -10   2   9        6.47        6.71      1.33 o 
  -9   2   9       19.21       20.06      1.42 o 
  -8   2   9       46.72       40.44      1.25 o 
  -7   2   9      386.85      389.40      3.20 o 
  -6   2   9       19.13       15.97      0.94 o 
  -5   2   9        0.11        2.16      0.73 o 
  -4   2   9       92.17       87.30      0.92 o 
  -3   2   9     1122.27     1126.88      5.22 o 
  -2   2   9        2.60        5.00      0.37 o 
  -1   2   9        3.20        3.95      0.40 o 
   0   2   9      134.33      139.75      0.99 o 
   1   2   9     2222.97     2200.87      9.41 o 
   2   2   9      397.96      405.72      2.04 o 
   3   2   9       15.14       14.42      0.65 o 
   4   2   9       13.45       13.35      1.00 o 
   5   2   9      871.34      845.70      4.77 o 
   6   2   9        8.10        5.81      1.17 o 
   7   2   9        0.01        0.26      1.20 o 
   8   2   9       33.48       34.69      1.57 o 
   9   2   9       55.59       59.22      2.02 o 
 -11   3   9       57.74       59.88      2.05 o 
 -10   3   9       11.71       14.78      1.49 o 
  -9   3   9      169.19      168.38      2.32 o 
  -8   3   9       72.30       78.60      1.80 o 
  -7   3   9        0.00        0.18      0.88 o 
  -6   3   9        6.43        6.51      0.97 o 
  -5   3   9        3.53        2.19      0.72 o 
  -4   3   9      208.00      213.20      2.11 o 
  -3   3   9        4.98        4.27      0.50 o 
  -2   3   9        2.59        4.84      0.47 o 
  -1   3   9      428.31      416.44      2.79 o 
   0   3   9       66.80       66.53      0.83 o 
   1   3   9      116.33      111.83      1.16 o 
   2   3   9      768.58      748.76      4.89 o 
   3   3   9      161.40      159.10      1.56 o 
   4   3   9       61.02       57.84      1.36 o 
   5   3   9       53.01       48.54      1.53 o 
   6   3   9       26.79       28.02      1.41 o 
   7   3   9        0.07        1.06      1.26 o 
   8   3   9        0.22        0.54      1.35 o 
   9   3   9       17.17       19.33      1.69 o 
 -11   4   9       86.80       87.21      2.95 o 
 -10   4   9       11.25       13.17      1.49 o 
  -9   4   9       53.73       53.38      1.76 o 
  -8   4   9      201.08      201.35      2.54 o 
  -7   4   9      538.88      549.14      8.27 o 
  -6   4   9       92.34       91.55      1.65 o 
  -5   4   9      173.10      185.96      1.80 o 
  -4   4   9       24.50       30.34      0.96 o 
  -3   4   9      559.39      565.00      4.12 o 
  -2   4   9       75.82       73.22      0.87 o 
  -1   4   9        4.50        6.08      0.61 o 
   0   4   9      657.97      653.62      3.87 o 
   1   4   9     1062.44     1030.48      4.38 o 
   2   4   9      358.44      350.90      2.34 o 
   3   4   9       27.41       24.91      0.98 o 
   4   4   9       24.67       28.47      1.03 o 
   5   4   9      138.93      132.10      2.05 o 
   6   4   9        9.15       12.50      1.18 o 
   7   4   9        0.05        0.00      1.37 o 
   8   4   9       20.08       22.14      1.69 o 
   9   4   9      299.43      311.86      6.55 o 
 -10   5   9        0.48        0.88      1.69 o 
  -9   5   9      124.95      124.48      2.36 o 
  -8   5   9       31.70       35.13      1.65 o 
  -7   5   9      156.22      157.41      1.95 o 
  -6   5   9       64.90       68.03      1.93 o 
  -5   5   9       27.43       26.28      1.15 o 
  -4   5   9      308.91      318.25      2.55 o 
  -3   5   9        8.19        7.87      0.94 o 
  -2   5   9       69.00       65.36      1.19 o 
  -1   5   9      795.65      778.49      6.29 o 
   0   5   9       53.64       48.26      1.09 o 
   1   5   9       16.33       14.72      0.90 o 
   2   5   9      640.88      618.11      5.41 o 
   3   5   9        1.57        1.53      0.89 o 
   4   5   9       36.79       42.35      1.33 o 
   5   5   9       31.32       32.92      1.57 o 
   6   5   9        9.06       11.40      1.62 o 
   7   5   9      325.56      342.42      4.70 o 
   8   5   9        0.48        0.06      1.56 o 
 -10   6   9       36.28       34.20      2.51 o 
  -9   6   9        8.02       11.46      2.31 o 
  -8   6   9       11.96       12.52      1.64 o 
  -7   6   9      160.11      166.08      2.27 o 
  -6   6   9      181.86      187.65      2.10 o 
  -5   6   9       13.14       14.39      1.06 o 
  -4   6   9      157.66      150.65      1.88 o 
  -3   6   9       42.36       50.96      1.27 o 
  -2   6   9      428.92      398.62      3.70 o 
  -1   6   9        1.18        0.63      0.89 o 
   0   6   9      161.68      158.17      1.81 o 
   1   6   9      861.22      818.09      6.83 o 
   2   6   9        1.46        1.41      0.95 o 
   3   6   9        3.28        2.18      0.99 o 
   4   6   9       47.26       47.60      1.46 o 
   5   6   9       74.01       79.25      1.85 o 
   6   6   9      135.85      140.21      3.09 o 
   7   6   9        1.01        0.56      1.73 o 
   8   6   9       75.23       83.13      2.71 o 
  -9   7   9      184.16      187.49      4.12 o 
  -8   7   9       22.94       26.62      2.94 o 
  -7   7   9      183.49      174.79      3.83 o 
  -6   7   9       53.82       52.90      1.54 o 
  -5   7   9       49.29       54.32      1.59 o 
  -4   7   9        5.09        6.00      1.12 o 
  -3   7   9       14.04       10.89      1.14 o 
  -2   7   9       26.86       23.12      1.20 o 
  -1   7   9      290.50      288.13      2.43 o 
   0   7   9       33.47       36.30      1.34 o 
   1   7   9        0.09        0.09      0.91 o 
   2   7   9        1.86        2.07      1.00 o 
   3   7   9      165.54      166.96      2.24 o 
   4   7   9        0.13        0.00      1.21 o 
   5   7   9        9.41        9.14      1.40 o 
   6   7   9        4.04        5.31      1.84 o 
   7   7   9      133.74      137.00      3.20 o 
  -8   8   9        2.86        5.36      2.05 o 
  -7   8   9       54.19       60.64      2.34 o 
  -6   8   9       17.62       16.92      1.74 o 
  -5   8   9        0.45        1.35      1.34 o 
  -4   8   9      205.73      204.07      3.83 o 
  -3   8   9       65.78       69.02      1.73 o 
  -2   8   9       86.61       81.09      1.76 o 
  -1   8   9        1.58        1.66      1.09 o 
   0   8   9       45.94       46.61      1.49 o 
   1   8   9       28.27       30.13      1.54 o 
   2   8   9      178.21      174.38      2.70 o 
   3   8   9        4.11        4.85      1.22 o 
   4   8   9      239.70      252.44      3.12 o 
   5   8   9       58.81       54.47      2.30 o 
   6   8   9       68.77       74.11      2.65 o 
  -7   9   9       67.79       67.80      2.37 o 
  -6   9   9        0.32        1.91      1.61 o 
  -5   9   9      196.75      194.37      2.93 o 
  -4   9   9        6.17        6.81      1.56 o 
  -3   9   9        0.11        0.16      1.42 o 
  -2   9   9       36.15       39.65      1.60 o 
  -1   9   9      141.27      144.15      2.54 o 
   0   9   9        3.02        2.63      1.38 o 
   1   9   9      158.06      161.50      2.72 o 
   2   9   9      101.20      104.08      2.30 o 
   3   9   9        2.16        2.74      1.62 o 
   4   9   9       30.13       35.21      1.85 o 
  -5  10   9        3.99        2.10      1.54 o 
  -4  10   9      105.08      105.11      2.43 o 
  -3  10   9       37.72       41.41      1.87 o 
  -2  10   9       29.56       30.09      2.00 o 
  -1  10   9        0.50        0.00      1.65 o 
   0  10   9       47.28       56.34      2.26 o 
   1  10   9        3.66        3.43      1.44 o 
   2  10   9       52.99       54.88      2.02 o 
   3  10   9        1.67        1.71      1.93 o 
 -10   0  10       27.09       32.57      2.72 o 
  -8   0  10       46.41       51.72      2.23 o 
  -6   0  10      879.03      868.67      5.20 o 
  -4   0  10      337.62      316.62      2.52 o 
  -2   0  10        7.57        7.37      0.54 o 
   0   0  10        0.37        0.00      0.55 o 
   2   0  10     1453.95     1445.84     11.95 o 
   4   0  10       65.69       58.09      2.02 o 
   6   0  10        4.33        6.10      1.66 o 
   8   0  10      341.38      345.42      5.79 o 
 -11   1  10      153.30      153.42      2.94 o 
 -10   1  10       24.73       26.05      1.56 o 
  -9   1  10       17.02       15.68      1.19 o 
  -8   1  10       62.56       61.99      1.47 o 
  -7   1  10       84.30       82.44      1.36 o 
  -6   1  10       54.20       49.05      1.06 o 
  -5   1  10     2890.61     2797.90     15.79 o 
  -4   1  10      113.94      121.14      1.39 o 
  -3   1  10      389.24      398.66      2.68 o 
  -2   1  10       68.56       66.57      0.78 o 
  -1   1  10      181.68      178.57      1.63 o 
   0   1  10      430.31      463.00      2.30 o 
   1   1  10       69.13       63.78      0.90 o 
   2   1  10      219.06      226.50      2.28 o 
   3   1  10     1512.51     1489.07      9.61 o 
   4   1  10        1.85        1.08      1.04 o 
   5   1  10      305.83      291.93      4.37 o 
   6   1  10       96.06       92.78      1.93 o 
   7   1  10      249.24      254.09      3.51 o 
   8   1  10        1.41        1.47      1.41 o 
   9   1  10        8.64        6.68      1.41 o 
 -11   2  10        9.51        9.28      1.54 o 
 -10   2  10       99.71       99.19      2.20 o 
  -9   2  10       23.67       24.25      1.25 o 
  -8   2  10       30.35       25.17      1.11 o 
  -7   2  10       91.62       92.79      1.43 o 
  -6   2  10      516.14      521.32      4.78 o 
  -5   2  10       35.44       37.83      1.13 o 
  -4   2  10      106.97      119.70      1.39 o 
  -3   2  10       90.66       80.32      0.90 o 
  -2   2  10      166.50      149.64      1.16 o 
  -1   2  10      161.78      166.91      1.47 o 
   0   2  10      127.62      132.01      0.94 o 
   1   2  10      153.72      142.87      1.10 o 
   2   2  10       44.46       40.51      0.92 o 
   3   2  10      124.08      117.58      1.68 o 
   4   2  10      100.65      101.18      2.11 o 
   5   2  10        0.21        1.18      1.15 o 
   6   2  10       65.47       61.14      1.70 o 
   7   2  10       21.66       18.53      1.38 o 
   8   2  10       80.03       86.53      3.01 o 
   9   2  10       14.92       16.10      1.68 o 
 -11   3  10       23.43       26.63      1.61 o 
 -10   3  10       51.63       52.18      1.85 o 
  -9   3  10      294.48      287.77      2.92 o 
  -8   3  10      261.04      244.94      3.25 o 
  -7   3  10       41.19       40.22      1.22 o 
  -6   3  10       52.54       50.36      1.36 o 
  -5   3  10      323.37      319.90      2.53 o 
  -4   3  10       29.22       22.72      0.85 o 
  -3   3  10      621.70      634.09      2.89 o 
  -2   3  10       49.44       47.52      0.75 o 
  -1   3  10     1175.46     1170.42      7.02 o 
   0   3  10      471.66      466.86      3.05 o 
   1   3  10       11.26       11.76      0.62 o 
   2   3  10        0.01        0.31      0.74 o 
   3   3  10     1020.26      971.01      5.95 o 
   4   3  10       25.45       22.75      1.17 o 
   5   3  10      195.53      176.12      2.35 o 
   6   3  10       57.66       58.30      1.71 o 
   7   3  10       74.21       73.99      1.93 o 
   8   3  10      170.85      178.81      4.14 o 
 -11   4  10       61.84       62.20      2.12 o 
 -10   4  10      338.57      365.85      8.12 o 
  -9   4  10      120.16      117.23      2.28 o 
  -8   4  10        0.45        0.40      1.21 o 
  -7   4  10        0.27        1.07      0.98 o 
  -6   4  10       23.10       29.26      1.07 o 
  -5   4  10       62.45       62.53      1.24 o 
  -4   4  10      252.52      243.02      2.08 o 
  -3   4  10      214.13      199.37      1.73 o 
  -2   4  10       49.15       56.05      0.96 o 
  -1   4  10      223.27      207.16      1.59 o 
   0   4  10      146.04      139.51      1.24 o 
   1   4  10      125.21      127.74      1.50 o 
   2   4  10      160.05      162.89      1.63 o 
   3   4  10      137.49      124.03      1.56 o 
   4   4  10       54.55       50.79      1.39 o 
   5   4  10      106.25      101.17      1.96 o 
   6   4  10        0.18        0.00      1.13 o 
   7   4  10       33.28       32.71      1.70 o 
   8   4  10       54.29       60.75      3.00 o 
 -10   5  10        7.26        5.53      1.45 o 
  -9   5  10      269.21      275.90      3.45 o 
  -8   5  10      110.39      116.08      2.35 o 
  -7   5  10        1.47        2.48      1.04 o 
  -6   5  10        0.65        0.61      1.07 o 
  -5   5  10       85.78       93.76      2.51 o 
  -4   5  10       39.80       40.87      1.16 o 
  -3   5  10       56.42       59.46      1.75 o 
  -2   5  10      170.97      163.79      1.84 o 
  -1   5  10      700.03      666.15      4.37 o 
   0   5  10      886.89      866.95      8.87 o 
   1   5  10      344.06      336.04      3.48 o 
   2   5  10        7.20        7.59      0.91 o 
   3   5  10      218.66      216.31      2.72 o 
   4   5  10      145.13      152.28      2.02 o 
   5   5  10        0.37        0.79      1.31 o 
   6   5  10        1.37        1.72      1.57 o 
   7   5  10      140.14      135.74      3.03 o 
   8   5  10       28.09       31.88      2.14 o 
 -10   6  10        9.42       11.67      2.33 o 
  -9   6  10      148.32      147.74      3.82 o 
  -8   6  10       17.86       18.69      1.78 o 
  -7   6  10       41.07       44.46      1.47 o 
  -6   6  10      146.55      154.35      2.79 o 
  -5   6  10      124.26      131.09      2.16 o 
  -4   6  10       77.70       68.12      1.56 o 
  -3   6  10       31.71       34.22      1.21 o 
  -2   6  10        5.73        5.77      0.96 o 
  -1   6  10       18.10       18.55      1.08 o 
   0   6  10       30.93       27.94      1.25 o 
   1   6  10      123.50      119.23      1.59 o 
   2   6  10       16.29       17.53      1.10 o 
   3   6  10        1.07        0.71      0.99 o 
   4   6  10        3.41        4.42      1.12 o 
   5   6  10      272.88      289.07      3.77 o 
   6   6  10        0.08        0.73      1.69 o 
   7   6  10        1.15        1.51      1.73 o 
  -9   7  10       33.08       31.47      2.49 o 
  -8   7  10       67.42       70.24      2.58 o 
  -7   7  10       66.90       75.54      2.12 o 
  -6   7  10       19.59       18.23      1.29 o 
  -5   7  10      122.78      128.54      2.09 o 
  -4   7  10      463.35      472.54      3.69 o 
  -3   7  10       40.54       37.28      1.41 o 
  -2   7  10        3.88        4.48      1.07 o 
  -1   7  10       79.67       78.83      1.67 o 
   0   7  10      117.92      112.95      2.51 o 
   1   7  10        0.34        0.54      1.09 o 
   2   7  10       14.20       13.47      1.11 o 
   3   7  10       25.41       22.49      1.31 o 
   4   7  10      145.43      152.84      2.42 o 
   5   7  10        0.07        0.00      1.34 o 
   6   7  10       30.42       30.81      2.15 o 
  -8   8  10       25.36       30.75      2.55 o 
  -7   8  10       59.84       63.19      2.49 o 
  -6   8  10        2.16        2.84      1.48 o 
  -5   8  10      158.48      164.65      2.43 o 
  -4   8  10      122.19      125.26      2.66 o 
  -3   8  10      193.13      181.94      3.19 o 
  -2   8  10       29.03       30.62      1.43 o 
  -1   8  10       18.89       18.63      1.34 o 
   0   8  10        7.21        5.15      1.20 o 
   1   8  10       25.56       23.25      1.51 o 
   2   8  10        3.16        3.52      1.31 o 
   3   8  10        0.85        1.26      1.36 o 
   4   8  10       19.06       20.82      1.58 o 
   5   8  10      226.96      243.39      4.18 o 
  -6   9  10        7.36        8.42      1.68 o 
  -5   9  10       27.67       30.90      1.75 o 
  -4   9  10      156.72      152.34      2.77 o 
  -3   9  10        3.75        2.85      1.31 o 
  -2   9  10       30.26       29.43      1.65 o 
  -1   9  10        3.27        3.95      1.44 o 
   0   9  10       88.67       91.10      2.15 o 
   1   9  10        2.73        2.43      1.42 o 
   2   9  10        0.88        1.70      1.48 o 
   3   9  10       27.04       25.47      2.09 o 
   4   9  10      163.69      166.53      3.03 o 
  -4  10  10       13.23       13.71      1.68 o 
  -3  10  10      175.57      175.10      3.05 o 
  -2  10  10       13.69       12.45      2.06 o 
  -1  10  10       66.08       73.36      2.66 o 
   0  10  10        0.19        0.49      1.65 o 
   1  10  10       27.46       32.06      1.81 o 
 -11   0  11        3.63        1.01      2.16 o 
  -9   0  11       29.37       22.20      2.30 o 
  -7   0  11      607.22      609.33      5.03 o 
  -5   0  11     2341.81     2333.63     15.51 o 
  -3   0  11      500.85      461.87      4.64 o 
  -1   0  11       64.75       55.10      1.08 o 
   1   0  11      505.11      508.78      3.66 o 
   3   0  11     1370.70     1294.97     18.96 o 
   5   0  11      102.84      108.93      2.59 o 
   7   0  11        5.91        5.34      1.85 o 
 -11   1  11        0.48        0.67      1.65 o 
 -10   1  11      136.51      140.20      3.98 o 
  -9   1  11        0.60        1.83      1.08 o 
  -8   1  11       93.95       94.25      2.26 o 
  -7   1  11       27.35       28.70      1.06 o 
  -6   1  11      322.04      335.99      2.66 o 
  -5   1  11       58.38       57.15      1.19 o 
  -4   1  11      220.24      213.47      1.79 o 
  -3   1  11        2.81        2.03      0.55 o 
  -2   1  11      138.32      142.62      1.05 o 
  -1   1  11       50.13       60.21      0.77 o 
   0   1  11      206.64      218.59      1.44 o 
   1   1  11        2.64        3.09      0.54 o 
   2   1  11       73.73       78.84      1.04 o 
   3   1  11      118.06      118.09      1.94 o 
   4   1  11      333.67      332.21      2.73 o 
   5   1  11        2.83        2.44      1.14 o 
   6   1  11       50.44       53.39      1.59 o 
   7   1  11        0.53        0.27      1.29 o 
   8   1  11      100.35      106.44      2.18 o 
 -11   2  11        0.38        0.79      1.48 o 
 -10   2  11       25.80       23.79      1.77 o 
  -9   2  11      136.38      134.78      1.97 o 
  -8   2  11       28.28       25.83      1.13 o 
  -7   2  11      496.23      461.92      5.70 o 
  -6   2  11        1.68        1.88      0.87 o 
  -5   2  11      827.41      824.82      7.73 o 
  -4   2  11       93.54       88.39      1.14 o 
  -3   2  11      269.13      252.36      1.55 o 
  -2   2  11      737.94      736.80      3.74 o 
  -1   2  11      146.32      156.32      1.34 o 
   0   2  11      470.65      476.44      3.38 o 
   1   2  11      753.09      711.72      3.38 o 
   2   2  11       44.82       47.71      1.06 o 
   3   2  11     1391.85     1352.14     11.53 o 
   4   2  11       44.27       42.59      1.60 o 
   5   2  11       30.38       28.71      1.44 o 
   6   2  11       48.48       49.70      1.58 o 
   7   2  11        2.93        2.75      1.28 o 
   8   2  11       18.07       15.72      1.62 o 
 -11   3  11      132.71      135.34      2.60 o 
 -10   3  11      119.05      122.35      2.61 o 
  -9   3  11       52.05       53.35      1.91 o 
  -8   3  11       83.18       88.00      1.56 o 
  -7   3  11        1.25        2.92      0.96 o 
  -6   3  11        6.50        5.27      0.93 o 
  -5   3  11      104.05       93.86      1.64 o 
  -4   3  11      152.33      163.45      1.71 o 
  -3   3  11       47.72       42.45      0.94 o 
  -2   3  11      272.18      299.14      2.07 o 
  -1   3  11      113.81      101.79      1.21 o 
   0   3  11      149.52      138.04      1.29 o 
   1   3  11       93.71       94.30      1.12 o 
   2   3  11       18.41       19.84      0.90 o 
   3   3  11       25.43       23.58      1.08 o 
   4   3  11       63.80       67.94      1.67 o 
   5   3  11       33.00       35.51      1.52 o 
   6   3  11       17.52       17.37      1.44 o 
   7   3  11       39.80       41.55      1.83 o 
   8   3  11       92.81       96.78      2.97 o 
 -10   4  11      164.25      164.35      2.84 o 
  -9   4  11      163.24      165.64      2.39 o 
  -8   4  11       38.53       41.71      1.75 o 
  -7   4  11      119.09      126.22      2.26 o 
  -6   4  11       12.09       12.24      0.99 o 
  -5   4  11      242.11      254.98      2.56 o 
  -4   4  11        2.52        1.50      0.80 o 
  -3   4  11        9.81        9.70      0.81 o 
  -2   4  11      483.50      448.79      2.74 o 
  -1   4  11      421.84      404.05      3.02 o 
   0   4  11       41.48       42.90      0.96 o 
   1   4  11     1084.14     1068.24      9.69 o 
   2   4  11       77.56       75.72      1.30 o 
   3   4  11       43.65       38.51      1.13 o 
   4   4  11        0.62        1.04      1.06 o 
   5   4  11      198.42      210.63      2.67 o 
   6   4  11      114.96      112.31      2.52 o 
   7   4  11      218.30      217.94      5.48 o 
   8   4  11        4.75        5.16      1.82 o 
 -10   5  11        3.40        3.10      1.51 o 
  -9   5  11       65.89       67.20      2.16 o 
  -8   5  11       71.66       79.72      2.84 o 
  -7   5  11       98.14       98.32      2.40 o 
  -6   5  11       55.33       52.97      1.48 o 
  -5   5  11       15.76       14.38      1.05 o 
  -4   5  11        6.02        9.83      1.09 o 
  -3   5  11      378.32      377.45      4.43 o 
  -2   5  11      202.25      195.97      2.20 o 
  -1   5  11       43.71       43.27      1.18 o 
   0   5  11      150.64      148.96      1.75 o 
   1   5  11        0.21        0.79      0.85 o 
   2   5  11      111.43      100.46      1.94 o 
   3   5  11      242.55      239.87      3.07 o 
   4   5  11        3.98        2.97      1.17 o 
   5   5  11       18.92       20.65      1.59 o 
   6   5  11        1.96        3.87      1.71 o 
   7   5  11       54.38       56.93      2.35 o 
  -9   6  11       50.73       56.82      2.31 o 
  -8   6  11       14.65       12.62      1.63 o 
  -7   6  11       68.09       70.55      1.82 o 
  -6   6  11       66.82       69.92      1.86 o 
  -5   6  11       27.96       31.58      1.61 o 
  -4   6  11       95.24       96.44      1.97 o 
  -3   6  11      310.73      320.17      2.84 o 
  -2   6  11      295.92      296.80      3.71 o 
  -1   6  11      428.77      423.35      3.65 o 
   0   6  11        0.00        0.06      1.03 o 
   1   6  11        2.29        2.30      0.97 o 
   2   6  11      165.15      163.59      2.45 o 
   3   6  11       26.68       24.65      1.23 o 
   4   6  11       20.18       20.13      1.29 o 
   5   6  11       49.21       47.81      2.17 o 
   6   6  11      180.68      185.38      3.39 o 
  -8   7  11        0.01        0.00      1.87 o 
  -7   7  11      256.67      277.01      4.66 o 
  -6   7  11        0.46        1.98      1.33 o 
  -5   7  11       16.33       16.73      1.30 o 
  -4   7  11       26.23       28.15      1.43 o 
  -3   7  11       37.16       37.32      1.43 o 
  -2   7  11       25.91       25.32      1.30 o 
  -1   7  11      118.79      116.92      2.24 o 
   0   7  11        0.01        0.34      1.11 o 
   1   7  11      139.13      134.01      2.08 o 
   2   7  11       29.84       30.64      1.40 o 
   3   7  11       26.66       24.72      1.46 o 
   4   7  11        5.74        9.41      1.43 o 
   5   7  11       10.77        8.73      1.78 o 
   6   7  11        1.61        0.43      1.80 o 
  -7   8  11       37.88       34.83      2.27 o 
  -6   8  11      334.95      354.59      3.74 o 
  -5   8  11       84.26       89.31      2.06 o 
  -4   8  11       14.61       15.46      1.42 o 
  -3   8  11       20.39       21.19      1.48 o 
  -2   8  11      217.88      214.54      2.93 o 
  -1   8  11        0.00        0.00      1.23 o 
   0   8  11       94.74       89.61      1.92 o 
   1   8  11       19.82       17.36      1.47 o 
   2   8  11       99.28      109.22      2.25 o 
   3   8  11       55.34       53.52      1.98 o 
   4   8  11       41.31       43.34      2.27 o 
  -6   9  11       15.17       16.72      1.70 o 
  -5   9  11       27.47       29.04      1.78 o 
  -4   9  11        2.15        2.57      1.40 o 
  -3   9  11       14.43       12.69      1.46 o 
  -2   9  11        2.11        1.29      1.49 o 
  -1   9  11       21.39       19.44      1.57 o 
   0   9  11        0.18        0.34      1.47 o 
   1   9  11       15.94       21.74      1.60 o 
   2   9  11        2.44        3.73      1.53 o 
   3   9  11      122.12      127.12      3.45 o 
  -3  10  11        1.34        0.53      1.78 o 
  -2  10  11      117.95      121.48      2.69 o 
  -1  10  11        3.70        3.60      1.76 o 
   0  10  11       14.06       16.25      1.93 o 
 -10   0  12       15.60       18.02      2.42 o 
  -8   0  12      670.78      655.33      9.49 o 
  -6   0  12      189.40      179.78      2.84 o 
  -4   0  12       47.04       47.88      1.76 o 
  -2   0  12      291.80      282.00      2.80 o 
   0   0  12       49.19       55.71      1.56 o 
   2   0  12        0.37        1.37      0.89 o 
   4   0  12      119.90      118.77      2.62 o 
   6   0  12      262.31      249.30      3.90 o 
   8   0  12       22.57       22.31      2.21 o 
 -11   1  12       56.06       54.69      2.17 o 
 -10   1  12       17.73       17.93      1.72 o 
  -9   1  12        0.21        0.00      1.09 o 
  -8   1  12       73.22       80.81      1.70 o 
  -7   1  12      900.12      890.08      8.54 o 
  -6   1  12       47.07       49.17      1.14 o 
  -5   1  12       85.78       78.46      1.38 o 
  -4   1  12      584.54      561.36      4.06 o 
  -3   1  12      502.40      498.56      2.22 o 
  -2   1  12       53.22       54.52      0.89 o 
  -1   1  12      466.56      428.38      3.62 o 
   0   1  12       12.15       16.06      0.67 o 
   1   1  12     1386.59     1359.34      8.27 o 
   2   1  12        5.58        5.39      0.74 o 
   3   1  12       58.67       55.53      1.44 o 
   4   1  12        0.11        0.50      1.08 o 
   5   1  12      257.92      245.06      2.64 o 
   6   1  12       48.43       52.70      1.67 o 
   7   1  12      142.33      145.06      2.40 o 
   8   1  12        0.46        0.05      1.40 o 
 -11   2  12       10.80        8.21      1.65 o 
 -10   2  12       27.94       30.57      1.64 o 
  -9   2  12        8.23        6.94      1.24 o 
  -8   2  12      136.92      141.19      1.92 o 
  -7   2  12       13.90       13.51      0.95 o 
  -6   2  12       24.25       24.90      1.00 o 
  -5   2  12       92.46       83.83      1.37 o 
  -4   2  12      288.18      293.54      2.85 o 
  -3   2  12        7.90        5.46      0.69 o 
  -2   2  12        4.00        5.75      0.67 o 
  -1   2  12        7.46        4.34      0.64 o 
   0   2  12       18.20       19.43      0.78 o 
   1   2  12       43.08       47.22      0.99 o 
   2   2  12      643.18      659.42      6.54 o 
   3   2  12       15.00       14.76      1.04 o 
   4   2  12       16.66       15.72      1.28 o 
   5   2  12        0.79        1.00      1.13 o 
   6   2  12      142.59      143.57      2.43 o 
   7   2  12        5.08        7.83      1.43 o 
   8   2  12       14.48       16.92      1.59 o 
 -10   3  12       59.69       59.49      1.82 o 
  -9   3  12      163.62      170.53      3.50 o 
  -8   3  12        1.90        2.90      0.98 o 
  -7   3  12      613.29      615.32      4.99 o 
  -6   3  12        2.60        3.20      0.95 o 
  -5   3  12       67.87       72.07      1.31 o 
  -4   3  12       20.74       17.61      0.96 o 
  -3   3  12      266.07      282.31      1.97 o 
  -2   3  12      143.61      150.30      1.58 o 
  -1   3  12       52.31       46.08      1.03 o 
   0   3  12      188.89      193.02      1.83 o 
   1   3  12      990.99      956.80      7.88 o 
   2   3  12        0.18        0.06      0.78 o 
   3   3  12      101.19      107.19      1.92 o 
   4   3  12      161.83      158.81      3.52 o 
   5   3  12       52.74       52.47      1.70 o 
   6   3  12      123.84      132.25      2.40 o 
   7   3  12       52.11       54.78      1.87 o 
 -10   4  12        1.59        1.81      1.39 o 
  -9   4  12       42.05       45.54      1.59 o 
  -8   4  12        0.94        1.27      1.07 o 
  -7   4  12        0.21        0.65      1.00 o 
  -6   4  12      109.89      114.15      2.01 o 
  -5   4  12       32.23       30.02      1.18 o 
  -4   4  12      274.20      275.83      2.29 o 
  -3   4  12       30.78       30.21      1.09 o 
  -2   4  12       20.84       24.50      1.17 o 
  -1   4  12      211.40      212.47      2.83 o 
   0   4  12       27.74       28.25      0.99 o 
   1   4  12      197.03      191.17      1.86 o 
   2   4  12      200.80      189.26      2.14 o 
   3   4  12       68.31       67.25      1.48 o 
   4   4  12        7.97        9.24      1.28 o 
   5   4  12       48.39       53.35      1.77 o 
   6   4  12       11.68       11.72      1.52 o 
   7   4  12       73.89       75.82      2.37 o 
 -10   5  12       41.17       41.62      1.89 o 
  -9   5  12       13.18       12.15      1.62 o 
  -8   5  12      107.52      108.61      3.17 o 
  -7   5  12      138.47      142.88      2.36 o 
  -6   5  12       93.15       95.12      1.84 o 
  -5   5  12       54.89       55.79      1.71 o 
  -4   5  12      150.92      143.93      2.04 o 
  -3   5  12      620.82      633.03      5.09 o 
  -2   5  12      340.04      335.89      2.87 o 
  -1   5  12        5.09        4.45      1.12 o 
   0   5  12       44.12       46.71      1.27 o 
   1   5  12       66.68       60.58      1.34 o 
   2   5  12       10.47       13.37      1.03 o 
   3   5  12       75.15       73.37      1.54 o 
   4   5  12       24.71       23.92      1.44 o 
   5   5  12       87.35       91.79      2.87 o 
   6   5  12       13.48       11.19      2.08 o 
   7   5  12        6.49        7.62      1.89 o 
  -9   6  12      137.52      144.36      3.88 o 
  -8   6  12       20.87       22.48      1.69 o 
  -7   6  12       13.26       13.23      1.91 o 
  -6   6  12        7.01        8.68      1.32 o 
  -5   6  12       49.86       58.56      1.66 o 
  -4   6  12       91.16       92.70      2.52 o 
  -3   6  12      100.94      109.76      2.40 o 
  -2   6  12        1.79        1.53      1.08 o 
  -1   6  12      281.49      274.87      2.80 o 
   0   6  12        5.75        5.30      1.13 o 
   1   6  12        0.47        0.97      1.00 o 
   2   6  12       88.27       77.27      1.70 o 
   3   6  12       33.50       34.62      1.34 o 
   4   6  12       15.30       13.84      1.47 o 
   5   6  12       76.13       73.73      2.72 o 
   6   6  12        1.65        2.80      1.75 o 
  -8   7  12       97.21      100.40      2.46 o 
  -7   7  12       16.78       22.39      1.64 o 
  -6   7  12      113.96      121.00      2.40 o 
  -5   7  12        9.41       12.25      1.32 o 
  -4   7  12      135.07      143.72      2.48 o 
  -3   7  12       57.21       59.14      1.58 o 
  -2   7  12      151.44      142.14      2.29 o 
  -1   7  12       79.74       70.29      2.30 o 
   0   7  12       13.97       12.91      1.25 o 
   1   7  12      155.51      142.84      2.39 o 
   2   7  12       30.07       29.56      1.41 o 
   3   7  12        1.58        1.72      1.30 o 
   4   7  12      170.15      172.56      2.99 o 
   5   7  12       61.91       66.77      2.50 o 
  -7   8  12       47.52       48.09      2.38 o 
  -6   8  12        2.21        4.78      1.52 o 
  -5   8  12       29.44       31.76      1.60 o 
  -4   8  12        6.65        6.86      1.35 o 
  -3   8  12       43.23       47.02      1.69 o 
  -2   8  12       15.17       13.61      1.47 o 
  -1   8  12      125.19      128.05      2.20 o 
   0   8  12        3.03        2.74      1.25 o 
   1   8  12        0.02        0.00      1.39 o 
   2   8  12       41.79       35.36      1.79 o 
   3   8  12       66.46       62.49      2.17 o 
   4   8  12        0.11        0.00      1.47 o 
  -5   9  12        5.53        7.12      1.65 o 
  -4   9  12      183.04      181.85      4.16 o 
  -3   9  12        2.17        2.43      1.51 o 
  -2   9  12       29.55       28.00      1.83 o 
  -1   9  12       64.63       61.39      2.00 o 
   0   9  12      106.00      107.80      2.89 o 
   1   9  12       16.42       18.81      1.69 o 
   2   9  12      196.16      197.46      3.07 o 
 -11   0  13       61.69       62.70      3.10 o 
  -9   0  13      218.91      224.98      4.08 o 
  -7   0  13      185.67      192.99      3.19 o 
  -5   0  13      571.14      557.56      4.97 o 
  -3   0  13       53.57       42.80      1.65 o 
  -1   0  13      286.64      275.71      2.91 o 
   1   0  13       23.87       19.42      1.19 o 
   3   0  13     1076.07     1042.51      9.09 o 
   5   0  13        0.09        0.63      1.71 o 
   7   0  13      166.64      184.19      3.82 o 
 -11   1  13       12.15       12.76      1.77 o 
 -10   1  13      137.26      137.08      3.67 o 
  -9   1  13        4.04        3.75      1.16 o 
  -8   1  13       30.00       31.86      1.34 o 
  -7   1  13        0.01        0.00      0.95 o 
  -6   1  13      352.28      355.83      2.76 o 
  -5   1  13        2.48        2.87      0.84 o 
  -4   1  13       90.46       82.99      1.39 o 
  -3   1  13        7.33        8.97      0.82 o 
  -2   1  13       65.78       74.00      1.17 o 
  -1   1  13       74.39       75.95      1.62 o 
   0   1  13       91.97       97.28      1.88 o 
   1   1  13      233.79      241.49      2.48 o 
   2   1  13      528.92      527.72      6.39 o 
   3   1  13       82.62       77.03      1.72 o 
   4   1  13       66.31       67.49      1.63 o 
   5   1  13        0.04        1.21      1.20 o 
   6   1  13       51.44       50.78      1.73 o 
   7   1  13        3.15        1.87      1.35 o 
 -10   2  13        0.85        0.42      1.35 o 
  -9   2  13      238.07      230.91      3.57 o 
  -8   2  13       10.64       10.94      1.07 o 
  -7   2  13       57.61       55.66      1.29 o 
  -6   2  13       11.50       12.71      0.95 o 
  -5   2  13      786.47      782.35      6.25 o 
  -4   2  13       63.77       64.58      1.51 o 
  -3   2  13       19.12       24.77      0.83 o 
  -2   2  13       15.51       16.13      0.77 o 
  -1   2  13      727.18      702.96      6.08 o 
   0   2  13        0.06        1.22      0.72 o 
   1   2  13       51.29       47.59      1.09 o 
   2   2  13       95.16       89.41      1.67 o 
   3   2  13      110.33      111.95      1.72 o 
   4   2  13      114.82      113.80      2.99 o 
   5   2  13       17.74       20.36      1.35 o 
   6   2  13        1.17        1.50      1.31 o 
   7   2  13      192.70      199.81      2.81 o 
 -10   3  13       64.16       68.79      2.08 o 
  -9   3  13        1.41        0.71      1.28 o 
  -8   3  13       43.29       42.29      1.39 o 
  -7   3  13       21.12       18.40      1.17 o 
  -6   3  13      294.47      290.70      2.51 o 
  -5   3  13       60.96       59.49      1.43 o 
  -4   3  13       78.65       68.91      1.50 o 
  -3   3  13      318.58      300.37      2.34 o 
  -2   3  13      131.96      130.00      1.86 o 
  -1   3  13        8.56        8.18      0.77 o 
   0   3  13      167.87      173.88      1.65 o 
   1   3  13       44.75       44.21      1.02 o 
   2   3  13       54.65       55.86      1.26 o 
   3   3  13        0.07        0.00      0.96 o 
   4   3  13       92.82       87.24      2.34 o 
   5   3  13        5.99        7.44      1.33 o 
   6   3  13       32.12       31.72      1.66 o 
   7   3  13        1.04        0.00      1.41 o 
 -10   4  13       27.86       28.23      1.58 o 
  -9   4  13      372.99      390.28      6.19 o 
  -8   4  13      120.48      123.19      2.04 o 
  -7   4  13       11.26       11.01      1.12 o 
  -6   4  13        0.11        0.00      1.07 o 
  -5   4  13      147.13      150.44      1.95 o 
  -4   4  13      232.46      223.56      2.92 o 
  -3   4  13      117.78      117.26      1.82 o 
  -2   4  13       63.17       59.47      1.78 o 
  -1   4  13      528.90      514.52      3.40 o 
   0   4  13      148.95      151.57      1.95 o 
   1   4  13        9.11        7.39      0.91 o 
   2   4  13        5.91        6.18      0.91 o 
   3   4  13      265.30      254.49      2.65 o 
   4   4  13       24.07       26.08      1.51 o 
   5   4  13        0.35        0.00      1.32 o 
   6   4  13        1.84        0.83      1.43 o 
  -9   5  13       60.08       59.95      2.05 o 
  -8   5  13       57.23       63.09      1.85 o 
  -7   5  13       25.11       28.82      1.63 o 
  -6   5  13       93.96       96.24      2.12 o 
  -5   5  13        4.06        2.65      1.26 o 
  -4   5  13      137.54      129.98      1.94 o 
  -3   5  13       30.47       34.62      1.34 o 
  -2   5  13        3.14        5.84      1.21 o 
  -1   5  13        8.99        8.49      1.17 o 
   0   5  13      251.59      238.82      3.35 o 
   1   5  13      104.95      103.67      1.63 o 
   2   5  13      240.36      226.23      3.39 o 
   3   5  13      119.45      116.65      2.37 o 
   4   5  13        0.20        1.49      1.44 o 
   5   5  13      297.61      309.86      3.71 o 
   6   5  13        0.21        0.00      1.76 o 
  -8   6  13      114.18      112.59      2.96 o 
  -7   6  13        3.66        1.63      1.44 o 
  -6   6  13       86.26       84.51      2.13 o 
  -5   6  13      277.13      300.34      4.13 o 
  -4   6  13      194.94      199.81      2.71 o 
  -3   6  13       31.29       32.88      1.43 o 
  -2   6  13        0.81        1.76      1.23 o 
  -1   6  13      150.41      144.00      2.26 o 
   0   6  13      288.98      287.93      2.99 o 
   1   6  13        2.24        0.84      1.18 o 
   2   6  13       14.51       12.07      1.33 o 
   3   6  13       14.05       13.61      1.31 o 
   4   6  13       89.16       91.31      2.38 o 
   5   6  13        0.18        0.71      1.80 o 
  -7   7  13       12.35       13.90      1.66 o 
  -6   7  13       67.78       75.78      2.37 o 
  -5   7  13       18.75       18.66      1.46 o 
  -4   7  13       27.89       32.67      1.48 o 
  -3   7  13      327.02      338.09      4.65 o 
  -2   7  13       26.51       26.19      1.59 o 
  -1   7  13       59.11       55.44      1.75 o 
   0   7  13       11.99        9.40      1.39 o 
   1   7  13       13.13       11.57      1.32 o 
   2   7  13        8.44        8.51      1.53 o 
   3   7  13       36.78       34.66      2.15 o 
   4   7  13       33.56       33.99      1.91 o 
  -6   8  13       36.05       37.95      1.87 o 
  -5   8  13        0.17        0.76      1.32 o 
  -4   8  13      257.88      263.67      3.34 o 
  -3   8  13       78.42       82.11      2.21 o 
  -2   8  13       37.17       41.08      1.79 o 
  -1   8  13       36.61       33.29      1.68 o 
   0   8  13      102.37      102.52      2.27 o 
   1   8  13        2.20        0.71      1.47 o 
   2   8  13        0.86        1.55      1.60 o 
   3   8  13       24.86       24.93      2.09 o 
  -3   9  13      184.37      195.10      3.25 o 
  -2   9  13        0.03        0.06      1.49 o 
  -1   9  13        3.97        3.29      1.39 o 
   0   9  13       15.77       16.11      1.66 o 
 -10   0  14       64.13       61.91      2.50 o 
  -8   0  14       85.82       85.99      2.55 o 
  -6   0  14      119.20      126.98      2.62 o 
  -4   0  14      349.44      350.54      4.26 o 
  -2   0  14      118.01      115.00      2.83 o 
   0   0  14      371.85      380.12      3.96 o 
   2   0  14       10.58       13.81      1.50 o 
   4   0  14      288.60      284.23      5.26 o 
   6   0  14       27.22       25.05      2.19 o 
 -10   1  14        2.63        3.32      1.34 o 
  -9   1  14       91.85       88.64      1.90 o 
  -8   1  14        0.01        0.00      1.12 o 
  -7   1  14      388.60      367.49      4.78 o 
  -6   1  14       64.74       62.09      1.64 o 
  -5   1  14      575.82      572.93      4.50 o 
  -4   1  14       71.24       70.38      1.53 o 
  -3   1  14      185.11      167.03      1.71 o 
  -2   1  14      124.55      122.37      1.56 o 
  -1   1  14       24.17       23.92      0.93 o 
   0   1  14        1.76        2.25      0.73 o 
   1   1  14      280.00      282.14      3.44 o 
   2   1  14       57.42       58.13      1.41 o 
   3   1  14      123.05      116.09      2.06 o 
   4   1  14        2.39        3.30      1.21 o 
   5   1  14      144.44      143.44      2.67 o 
   6   1  14        8.28        7.07      1.38 o 
   7   1  14        0.02        1.24      1.34 o 
 -10   2  14       69.21       68.64      2.00 o 
  -9   2  14        0.01        0.00      1.21 o 
  -8   2  14      224.65      237.62      4.34 o 
  -7   2  14       69.13       71.51      1.59 o 
  -6   2  14        4.63        5.48      0.96 o 
  -5   2  14       44.27       48.21      1.43 o 
  -4   2  14       55.64       58.01      1.34 o 
  -3   2  14       11.59       13.28      0.88 o 
  -2   2  14        8.99        8.32      0.75 o 
  -1   2  14      483.56      472.40      2.69 o 
   0   2  14      420.30      448.60      2.62 o 
   1   2  14        1.34        0.92      0.81 o 
   2   2  14        0.76        0.99      1.00 o 
   3   2  14        0.06        0.55      1.10 o 
   4   2  14      351.10      352.61      4.31 o 
   5   2  14        8.41       10.79      1.35 o 
   6   2  14       15.13       13.60      1.48 o 
 -10   3  14      159.63      171.71      3.33 o 
  -9   3  14      116.27      122.34      2.02 o 
  -8   3  14       65.15       64.98      1.56 o 
  -7   3  14      208.14      208.20      2.27 o 
  -6   3  14        7.74        8.75      1.07 o 
  -5   3  14       38.92       38.63      1.26 o 
  -4   3  14        0.37        0.00      0.90 o 
  -3   3  14      120.43      118.30      1.57 o 
  -2   3  14      162.48      164.25      1.81 o 
  -1   3  14      179.68      185.13      1.75 o 
   0   3  14        0.65        0.22      0.81 o 
   1   3  14      361.51      346.87      3.08 o 
   2   3  14       42.84       42.26      1.30 o 
   3   3  14       55.76       48.88      1.54 o 
   4   3  14        7.19        4.56      1.30 o 
   5   3  14       79.47       83.37      1.97 o 
   6   3  14       50.96       50.07      1.83 o 
  -9   4  14       28.75       33.98      1.64 o 
  -8   4  14      177.15      172.77      3.47 o 
  -7   4  14       13.34       12.86      1.28 o 
  -6   4  14       31.74       26.64      1.34 o 
  -5   4  14       27.36       25.86      1.47 o 
  -4   4  14      139.82      147.40      2.15 o 
  -3   4  14       51.17       50.43      1.43 o 
  -2   4  14       30.45       33.31      1.36 o 
  -1   4  14       46.98       46.62      1.27 o 
   0   4  14      397.14      382.08      2.80 o 
   1   4  14        0.04        0.11      0.94 o 
   2   4  14        0.63        1.27      1.08 o 
   3   4  14      129.06      142.84      2.30 o 
   4   4  14       15.77       15.66      1.44 o 
   5   4  14       25.54       25.91      1.66 o 
   6   4  14       80.17       83.44      2.24 o 
  -9   5  14        1.39        1.48      1.55 o 
  -8   5  14        0.00        0.00      1.38 o 
  -7   5  14       93.26       91.24      2.37 o 
  -6   5  14      106.27      101.96      2.46 o 
  -5   5  14      121.88      120.66      2.29 o 
  -4   5  14        6.31        5.81      1.24 o 
  -3   5  14      134.86      146.63      2.08 o 
  -2   5  14      377.23      374.40      5.52 o 
  -1   5  14       99.79       97.73      1.92 o 
   0   5  14       33.55       34.87      1.25 o 
   1   5  14      124.08      118.36      2.26 o 
   2   5  14       24.47       26.46      1.40 o 
   3   5  14        0.53        0.51      1.31 o 
   4   5  14       25.67       25.06      1.98 o 
   5   5  14       20.21       20.05      1.82 o 
  -8   6  14       47.53       50.54      2.14 o 
  -7   6  14        8.50        8.06      1.50 o 
  -6   6  14       74.80       71.61      2.04 o 
  -5   6  14      180.47      185.08      2.79 o 
  -4   6  14        3.91        1.97      1.27 o 
  -3   6  14      225.01      218.86      3.41 o 
  -2   6  14      178.48      180.53      3.05 o 
  -1   6  14        8.00        8.51      1.33 o 
   0   6  14      257.56      247.51      2.92 o 
   1   6  14        0.03        0.00      1.17 o 
   2   6  14       55.99       53.85      1.76 o 
   3   6  14      142.51      144.52      3.00 o 
   4   6  14        8.88       10.01      1.72 o 
  -7   7  14        7.44        9.44      1.55 o 
  -6   7  14      190.70      204.43      4.24 o 
  -5   7  14        5.97        7.61      1.45 o 
  -4   7  14        5.53        6.38      1.30 o 
  -3   7  14       85.38       85.92      2.40 o 
  -2   7  14      125.76      135.37      2.39 o 
  -1   7  14        0.03        0.68      1.29 o 
   0   7  14       16.21       13.96      1.50 o 
   1   7  14        6.09        4.51      1.38 o 
   2   7  14      189.59      189.04      3.12 o 
   3   7  14       31.59       32.49      2.12 o 
  -5   8  14      133.22      144.46      4.15 o 
  -4   8  14       26.15       28.02      1.66 o 
  -3   8  14        1.24        0.70      1.52 o 
  -2   8  14        0.00        0.88      1.30 o 
  -1   8  14       21.00       21.45      1.59 o 
   0   8  14        4.18        3.51      1.42 o 
   1   8  14        6.01        4.52      1.61 o 
  -9   0  15       17.93       13.79      1.94 o 
  -7   0  15      756.53      754.45      7.05 o 
  -5   0  15       27.10       22.83      1.92 o 
  -3   0  15        8.91       10.24      1.47 o 
  -1   0  15      447.37      414.57      4.26 o 
   1   0  15      629.43      605.43      4.93 o 
   3   0  15        3.69        3.22      1.91 o 
   5   0  15       56.25       50.60      2.43 o 
 -10   1  15       39.32       40.76      1.80 o 
  -9   1  15       41.24       42.92      1.60 o 
  -8   1  15      174.12      178.58      3.52 o 
  -7   1  15      118.30      116.44      2.11 o 
  -6   1  15      185.67      185.55      2.41 o 
  -5   1  15       12.25       10.74      1.27 o 
  -4   1  15       53.90       52.05      1.45 o 
  -3   1  15      168.78      160.18      2.31 o 
  -2   1  15      166.86      180.56      2.07 o 
  -1   1  15        3.22        3.38      0.76 o 
   0   1  15        7.85       10.53      0.94 o 
   1   1  15        2.70        3.20      0.91 o 
   2   1  15      417.55      429.01      4.68 o 
   3   1  15        0.27        0.00      1.39 o 
   4   1  15       15.91       14.64      1.59 o 
   5   1  15        2.31        0.93      1.29 o 
   6   1  15      206.75      208.36      2.96 o 
  -9   2  15      124.02      127.14      2.21 o 
  -8   2  15       10.52        9.68      1.32 o 
  -7   2  15      433.63      439.17      3.41 o 
  -6   2  15       15.09       14.58      1.27 o 
  -5   2  15        4.71        4.60      1.16 o 
  -4   2  15      183.04      177.81      2.33 o 
  -3   2  15      198.34      197.50      1.94 o 
  -2   2  15       17.17       21.47      1.10 o 
  -1   2  15       68.59       66.57      1.35 o 
   0   2  15        3.82        3.08      0.92 o 
   1   2  15      248.53      236.31      3.71 o 
   2   2  15        4.79        5.54      1.05 o 
   3   2  15       75.30       77.55      2.91 o 
   4   2  15       46.93       45.53      2.24 o 
   5   2  15        1.44        1.76      1.34 o 
   6   2  15       67.33       68.76      2.01 o 
  -9   3  15       17.29       18.19      1.35 o 
  -8   3  15        0.75        1.10      1.21 o 
  -7   3  15       17.20       14.50      1.15 o 
  -6   3  15      141.73      142.27      2.03 o 
  -5   3  15       90.55       84.94      1.64 o 
  -4   3  15       82.77       80.02      2.35 o 
  -3   3  15        0.02        0.00      0.96 o 
  -2   3  15      267.47      286.05      3.10 o 
  -1   3  15       31.19       29.98      1.06 o 
   0   3  15       87.09       90.72      2.03 o 
   1   3  15       64.77       67.35      1.64 o 
   2   3  15      254.29      246.71      3.07 o 
   3   3  15        9.72        8.73      1.37 o 
   4   3  15        0.10        0.31      1.37 o 
   5   3  15       86.98       93.72      2.27 o 
  -9   4  15        3.78        3.39      1.37 o 
  -8   4  15       15.23       17.08      1.30 o 
  -7   4  15       97.95       97.84      1.99 o 
  -6   4  15       22.42       20.47      1.61 o 
  -5   4  15       43.80       41.57      1.72 o 
  -4   4  15      172.12      160.25      4.06 o 
  -3   4  15      119.07      117.44      1.78 o 
  -2   4  15      243.34      238.94      2.71 o 
  -1   4  15       53.90       54.22      1.38 o 
   0   4  15       15.51       16.74      1.10 o 
   1   4  15      124.66      112.75      2.02 o 
   2   4  15       12.70        9.35      1.26 o 
   3   4  15        7.20        9.32      1.58 o 
   4   4  15       59.00       62.09      1.98 o 
   5   4  15        4.35        4.98      1.52 o 
  -8   5  15       61.84       60.54      2.09 o 
  -7   5  15       41.64       41.13      1.95 o 
  -6   5  15        1.20        0.76      1.40 o 
  -5   5  15       30.03       29.95      1.69 o 
  -4   5  15       31.75       27.93      1.56 o 
  -3   5  15       82.72       85.02      1.91 o 
  -2   5  15      441.45      440.06      3.58 o 
  -1   5  15       94.23       93.27      2.37 o 
   0   5  15      134.76      133.20      2.06 o 
   1   5  15       37.05       39.13      1.43 o 
   2   5  15        4.62        3.99      1.42 o 
   3   5  15      133.55      142.51      4.88 o 
   4   5  15        2.31        2.22      1.58 o 
  -7   6  15       26.45       28.57      1.98 o 
  -6   6  15       17.83       17.26      1.64 o 
  -5   6  15        6.67        6.76      1.48 o 
  -4   6  15      139.26      143.22      2.63 o 
  -3   6  15      118.82      119.41      2.13 o 
  -2   6  15       64.63       61.41      1.82 o 
  -1   6  15       21.44       24.18      1.55 o 
   0   6  15       19.17       18.76      1.47 o 
   1   6  15        0.04        0.21      1.27 o 
   2   6  15       34.11       31.15      1.79 o 
   3   6  15       28.67       26.70      2.18 o 
  -6   7  15        0.01        0.53      1.45 o 
  -5   7  15       60.36       62.87      1.97 o 
  -4   7  15       42.19       38.33      1.74 o 
  -3   7  15       19.67       27.15      1.57 o 
  -2   7  15       25.43       29.79      1.54 o 
  -1   7  15       55.09       57.30      1.92 o 
   0   7  15        2.03        2.22      1.38 o 
   1   7  15       46.93       44.51      1.99 o 
   2   7  15        3.02        1.48      1.85 o 
  -3   8  15        0.88        1.07      1.52 o 
  -2   8  15       62.32       59.30      2.35 o 
  -1   8  15       52.20       44.34      1.85 o 
  -8   0  16      120.00      132.05      4.09 o 
  -6   0  16      346.06      360.89      5.65 o 
  -4   0  16       18.46       19.34      1.89 o 
  -2   0  16      158.84      168.50      3.14 o 
   0   0  16      234.66      248.99      2.92 o 
   2   0  16      176.07      180.46      5.11 o 
   4   0  16      238.91      236.84      6.74 o 
  -9   1  16      361.93      369.96      4.39 o 
  -8   1  16        0.00        0.48      1.45 o 
  -7   1  16      136.41      137.08      2.29 o 
  -6   1  16        4.36        4.65      1.25 o 
  -5   1  16       63.71       65.78      2.45 o 
  -4   1  16      130.72      134.60      2.05 o 
  -3   1  16       22.47       21.13      1.16 o 
  -2   1  16       46.56       45.98      1.37 o 
  -1   1  16      341.39      336.45      4.05 o 
   0   1  16      101.49      101.21      1.72 o 
   1   1  16        3.25        2.45      1.05 o 
   2   1  16      147.84      141.20      3.31 o 
   3   1  16       42.24       41.58      1.94 o 
   4   1  16       28.72       25.58      1.88 o 
   5   1  16      107.83      112.92      2.69 o 
  -9   2  16        0.00        0.09      1.33 o 
  -8   2  16       48.55       45.76      1.84 o 
  -7   2  16        0.48        0.97      1.26 o 
  -6   2  16      177.34      177.70      2.48 o 
  -5   2  16       10.54       12.01      1.23 o 
  -4   2  16      153.53      161.87      2.40 o 
  -3   2  16      189.46      188.80      3.58 o 
  -2   2  16       90.73       94.81      1.78 o 
  -1   2  16        0.09        0.03      0.96 o 
   0   2  16      300.76      301.17      4.67 o 
   1   2  16        7.88        8.53      1.18 o 
   2   2  16      249.78      243.55      3.11 o 
   3   2  16       20.90       22.08      1.64 o 
   4   2  16       40.89       45.39      2.09 o 
   5   2  16       49.70       50.24      2.14 o 
  -9   3  16      148.45      151.14      2.60 o 
  -8   3  16        3.44        4.13      1.29 o 
  -7   3  16        0.12        0.00      1.24 o 
  -6   3  16       21.33       19.44      1.38 o 
  -5   3  16      161.09      156.55      2.44 o 
  -4   3  16      232.71      227.06      2.63 o 
  -3   3  16        8.07        8.72      1.11 o 
  -2   3  16       40.35       35.54      1.61 o 
  -1   3  16      379.56      356.81      2.62 o 
   0   3  16       11.48       10.47      1.01 o 
   1   3  16       47.46       42.41      1.51 o 
   2   3  16       25.40       24.63      1.41 o 
   3   3  16        0.34        1.15      1.48 o 
   4   3  16       84.43       89.60      2.42 o 
   5   3  16       41.68       46.87      4.17 o 
  -8   4  16       44.42       45.93      1.62 o 
  -7   4  16       35.94       38.84      1.73 o 
  -6   4  16       34.59       36.58      2.55 o 
  -5   4  16        2.06        1.98      1.31 o 
  -4   4  16       15.44       17.17      1.39 o 
  -3   4  16      135.58      126.99      2.36 o 
  -2   4  16      107.06      104.13      1.86 o 
  -1   4  16        5.85        4.91      1.11 o 
   0   4  16      129.83      139.88      2.19 o 
   1   4  16       19.28       19.37      1.39 o 
   2   4  16       43.91       46.71      1.74 o 
   3   4  16        5.77        6.63      1.81 o 
   4   4  16      175.33      176.83      5.34 o 
  -7   5  16        4.54        4.79      1.58 o 
  -6   5  16      102.17      101.45      2.50 o 
  -5   5  16      113.58      117.57      2.43 o 
  -4   5  16      182.56      180.15      2.98 o 
  -3   5  16       27.52       27.68      1.51 o 
  -2   5  16        2.16        2.78      1.20 o 
  -1   5  16       36.66       38.67      1.49 o 
   0   5  16       82.88       82.98      2.01 o 
   1   5  16       25.96       22.71      1.93 o 
   2   5  16       41.23       42.86      1.94 o 
   3   5  16       50.18       43.99      3.11 o 
  -6   6  16        8.23        7.75      1.51 o 
  -5   6  16       23.54       28.11      1.78 o 
  -4   6  16      140.39      144.49      3.20 o 
  -3   6  16       42.36       46.14      1.67 o 
  -2   6  16       58.41       60.00      1.93 o 
  -1   6  16        0.81        1.12      1.31 o 
   0   6  16       34.39       35.05      1.66 o 
   1   6  16      155.71      156.69      2.87 o 
   2   6  16       28.11       29.13      2.08 o 
  -4   7  16       60.97       65.22      2.15 o 
  -3   7  16       30.75       31.20      1.65 o 
  -2   7  16       39.38       45.24      1.71 o 
  -1   7  16        3.89        3.11      1.42 o 
   0   7  16      109.91      114.70      2.47 o 
  -7   0  17       55.50       57.32      2.69 o 
  -5   0  17      121.64      120.85      3.18 o 
  -3   0  17      297.16      278.18      5.43 o 
  -1   0  17      117.94      115.14      2.87 o 
   1   0  17        2.62        3.27      1.87 o 
   3   0  17       54.60       63.11      2.97 o 
  -8   1  17      179.13      192.59      2.98 o 
  -7   1  17        0.28        0.09      1.29 o 
  -6   1  17        4.48        5.96      1.28 o 
  -5   1  17       41.17       38.96      1.65 o 
  -4   1  17      200.16      214.99      3.20 o 
  -3   1  17       11.74       12.44      1.18 o 
  -2   1  17      129.33      132.93      2.31 o 
  -1   1  17       61.20       60.18      1.76 o 
   0   1  17      521.84      539.22      7.17 o 
   1   1  17        3.90        3.95      1.18 o 
   2   1  17       23.09       29.37      1.76 o 
   3   1  17        9.05        6.43      1.57 o 
   4   1  17      114.64      114.98      2.64 o 
  -8   2  17        6.18        7.86      1.52 o 
  -7   2  17       67.25       70.03      1.90 o 
  -6   2  17      239.57      238.25      3.12 o 
  -5   2  17        9.00        8.59      1.28 o 
  -4   2  17      110.15      114.54      2.04 o 
  -3   2  17       61.09       54.23      1.80 o 
  -2   2  17        0.42        0.00      1.25 o 
  -1   2  17       92.10       90.84      1.92 o 
   0   2  17       81.28       77.67      2.35 o 
   1   2  17       43.09       40.33      1.47 o 
   2   2  17        3.09        1.71      1.32 o 
   3   2  17       21.47       23.12      1.78 o 
   4   2  17       11.50        8.64      1.72 o 
  -8   3  17      225.28      223.91      3.36 o 
  -7   3  17       11.45        9.24      1.37 o 
  -6   3  17        4.21        3.66      1.31 o 
  -5   3  17       19.36       21.60      1.57 o 
  -4   3  17       72.86       76.23      1.84 o 
  -3   3  17       19.16       19.21      1.40 o 
  -2   3  17       34.59       33.41      1.53 o 
  -1   3  17       10.66       11.51      1.12 o 
   0   3  17      359.24      370.16      3.87 o 
   1   3  17       14.35       12.83      1.30 o 
   2   3  17       21.32       20.63      1.55 o 
   3   3  17      113.43      120.97      4.16 o 
   4   3  17      107.31      117.39      3.38 o 
  -7   4  17       35.30       34.19      1.97 o 
  -6   4  17       90.69       90.58      2.30 o 
  -5   4  17        6.98        6.85      1.46 o 
  -4   4  17        1.65        1.04      1.28 o 
  -3   4  17      177.41      176.61      2.51 o 
  -2   4  17       44.61       42.59      1.52 o 
  -1   4  17       13.30       11.15      1.24 o 
   0   4  17        3.22        2.25      1.13 o 
   1   4  17       69.84       71.24      2.40 o 
   2   4  17       68.09       72.58      2.28 o 
   3   4  17       13.70       12.47      1.94 o 
  -6   5  17        0.51        0.00      1.50 o 
  -5   5  17      160.40      163.78      2.69 o 
  -4   5  17      122.08      131.30      2.38 o 
  -3   5  17       28.54       25.60      1.45 o 
  -2   5  17       87.15       92.27      2.63 o 
  -1   5  17       49.44       43.92      1.60 o 
   0   5  17      121.71      115.95      2.32 o 
   1   5  17       11.40       11.42      1.56 o 
   2   5  17        0.51        0.23      1.63 o 
  -5   6  17       86.89       88.41      2.35 o 
  -4   6  17       37.32       37.21      1.92 o 
  -3   6  17        1.64        1.29      1.33 o 
  -2   6  17      124.69      129.76      2.37 o 
  -1   6  17       43.21       46.81      1.83 o 
   0   6  17        1.08        1.53      1.40 o 
  -8   0  18       19.38       16.95      2.60 o 
  -6   0  18      175.31      188.64      5.43 o 
  -4   0  18        0.39        1.02      1.79 o 
  -2   0  18      247.74      282.07      4.14 o 
   0   0  18        0.23        3.74      1.80 o 
   2   0  18      282.73      302.08      5.16 o 
  -8   1  18       39.70       40.82      2.25 o 
  -7   1  18      105.67      113.82      4.16 o 
  -6   1  18       54.97       53.60      1.82 o 
  -5   1  18       23.51       24.36      1.62 o 
  -4   1  18        3.35        2.88      1.29 o 
  -3   1  18      158.66      163.53      2.62 o 
  -2   1  18       28.65       26.71      1.87 o 
  -1   1  18        8.48        7.66      1.56 o 
   0   1  18        9.59       16.49      1.41 o 
   1   1  18       16.67       16.85      1.82 o 
   2   1  18        9.31        7.54      1.53 o 
   3   1  18       64.30       68.89      2.25 o 
  -7   2  18        4.19        4.75      1.36 o 
  -6   2  18      174.18      182.86      2.79 o 
  -5   2  18       35.39       37.09      1.62 o 
  -4   2  18        0.06        1.54      1.46 o 
  -3   2  18       11.38       12.96      1.55 o 
  -2   2  18      606.02      623.38      5.64 o 
  -1   2  18        0.09        1.40      1.27 o 
   0   2  18       25.37       23.58      1.51 o 
   1   2  18        3.48        4.38      1.23 o 
   2   2  18      145.81      145.19      2.81 o 
   3   2  18        0.26        1.08      1.55 o 
  -7   3  18       63.75       65.13      2.23 o 
  -6   3  18       28.66       27.04      1.75 o 
  -5   3  18       12.93       12.57      1.62 o 
  -4   3  18      146.54      148.38      3.91 o 
  -3   3  18       60.81       53.65      2.07 o 
  -2   3  18        9.63       11.22      1.49 o 
  -1   3  18       30.02       29.27      1.25 o 
   0   3  18       41.90       43.41      1.75 o 
   1   3  18       16.66       14.32      1.49 o 
   2   3  18        4.57        3.06      1.55 o 
  -6   4  18       57.17       60.06      2.32 o 
  -5   4  18       59.27       62.36      2.33 o 
  -4   4  18       50.38       49.25      2.24 o 
  -3   4  18       41.82       40.32      1.67 o 
  -2   4  18      245.56      250.74      3.16 o 
  -1   4  18       30.74       28.61      1.53 o 
   0   4  18        7.82        6.60      1.43 o 
   1   4  18       37.37       39.09      1.77 o 
  -5   5  18       11.60       13.13      1.61 o 
  -4   5  18       26.73       27.98      1.67 o 
  -3   5  18       21.45       20.24      1.57 o 
  -2   5  18        0.21        0.03      1.30 o 
  -1   5  18       66.58       65.89      1.97 o 
   0   5  18       27.69       28.20      1.79 o 
  -5   0  19       74.13       76.46      4.09 o 
  -3   0  19       19.70       18.82      2.19 o 
  -1   0  19      165.94      172.38      4.97 o 
   1   0  19       16.33       17.21      3.08 o 
  -6   1  19       58.30       56.02      1.93 o 
  -5   1  19        0.03        0.00      1.27 o 
  -4   1  19      204.39      222.75      3.15 o 
  -3   1  19      136.86      140.79      2.49 o 
  -2   1  19      157.70      171.63      3.42 o 
  -1   1  19       42.02       39.28      1.92 o 
   0   1  19      216.89      230.71      4.72 o 
   1   1  19       21.20       20.26      2.25 o 
   2   1  19       18.51       19.21      1.95 o 
  -6   2  19        0.45        0.35      1.31 o 
  -5   2  19       33.66       34.73      1.91 o 
  -4   2  19       21.83       25.05      1.68 o 
  -3   2  19       17.58       18.26      1.60 o 
  -2   2  19       45.81       45.81      1.78 o 
  -1   2  19       65.47       63.17      1.87 o 
   0   2  19        0.38        0.96      1.43 o 
   1   2  19        2.10        2.75      1.54 o 
  -5   3  19        9.17        9.36      1.65 o 
  -4   3  19      190.22      204.96      3.73 o 
  -3   3  19       62.84       65.07      2.41 o 
  -2   3  19        8.59        6.89      1.77 o 
  -1   3  19        6.15        3.63      1.62 o 
   0   3  19      196.64      191.49      4.54 o 
   1   3  19        8.08       10.99      1.57 o 
  -4   4  19       14.33       14.47      1.88 o 
  -3   4  19        1.15        1.21      1.54 o 
  -2   4  19       19.89       17.14      1.48 o 
  -1   4  19       59.70       51.81      1.82 o 
  -4   0  20      116.78      122.12      3.44 o 
  -2   0  20      289.97      307.73      9.05 o 
   0   0  20      306.45      318.44     10.16 o 
  -5   1  20       14.54       11.59      1.64 o 
  -4   1  20        4.73        5.42      1.64 o 
  -3   1  20       85.37       90.75      2.52 o 
  -2   1  20        0.17        1.89      1.39 o 
  -1   1  20       24.96       27.88      2.01 o 
   0   1  20       11.68       19.77      4.49 o 
  -4   2  20      101.74      108.61      2.56 o 
  -3   2  20       27.75       30.38      2.09 o 
  -2   2  20       60.93       63.24      2.05 o 
  -1   2  20        2.92        2.61      1.71 o 
                                                 
